# Supplementary material for: ECSIT is a critical limiting factor for cardiac function
Source: JCI Insight. 2021 Jun 22;6(12):e142801. doi: 10.1172/jci.insight.142801 (PMC8262467; doi:10.1172/jci.insight.142801)
Supplement: Supplemental Table 3 [file jciinsight-6-142801-s241.xlsx]

## Sheet: 3-month heart hit-list
									WT			ECSIT
Protein name	Accession number	Gene name	Fold change	Unique peptides	Sequence coverage [%]	Mol. weight [kDa]	-Log Student's T-test p-value	Student's T-test Difference (Log2)	LFQ intensity WT_1	LFQ intensity WT_2	LFQ intensity WT_3	LFQ intensity Hu_1	LFQ intensity Hu_2	LFQ intensity Hu_3
Actin, alpha skeletal muscle	P68134	Acta1	25.4563	3	91	42.051	1.65739	4.66995	19.3294	23.229	22.8327	26.7585	26.8451	25.7974
SPRY domain-containing protein 4	Q91WK1	Spryd4	5.95777	8	46.9	23.275	1.37005	2.57477	19.1786	18.5558	19.5718	20.0793	22.8419	22.1094
Acyl-CoA synthetase family member 2, mitochondrial	Q8VCW8	Acsf2	5.50531	12	35.9	67.95	2.82676	2.46082	22.177	21.7249	21.6194	23.8531	24.2728	24.7778
ADP/ATP translocase 2;ADP/ATP translocase 2, N-terminally processed	P51881	Slc25a5	2.90246	10	67.1	32.931	1.66004	1.53728	25.5222	25.545	25.4142	27.5997	26.2116	27.2819
3-hydroxyisobutyrate dehydrogenase, mitochondrial	Q99L13	Hibadh	2.80618	14	44.2	35.44	3.58315	1.48861	24.9911	25.1262	25.3308	26.6068	26.5317	26.7754
Pyridoxal kinase	Q8K183	Pdxk	2.76509	3	15.7	35.015	1.34772	1.46733	19.4477	19.2299	20.1111	20.5179	21.9225	20.7503
Dystrobrevin alpha	Q9D2N4	Dtna	2.63124	5	8	84.066	2.81834	1.39574	18.7483	18.8289	19.0456	20.5297	20.2948	19.9854
Glycerol-3-phosphate dehydrogenase, mitochondrial	Q64521	Gpd2	2.6	3	6.5	80.953	1.42215	1.37851	19.8019	18.8192	19.9489	21.2906	20.3609	21.054
Cytochrome c oxidase subunit 7A2, mitochondrial	P48771	Cox7a2	2.53252	3	56.6	9.2908	1.61527	1.34057	26.0138	25.404	25.6264	27.5947	27.0383	26.4329
28S ribosomal protein S31, mitochondrial	Q61733	Mrps31	2.52353	5	18.8	43.88	1.78164	1.33544	18.9203	18.6136	19.3322	19.9307	20.8057	20.1361
Periostin	Q62009	Postn	2.40579	2	5.1	93.142	1.44157	1.26651	19.1676	20.1831	19.1864	21.2331	20.6415	20.462
ATPase family AAA domain-containing protein 3	Q925I1	Atad3	2.21276	10	20	66.741	1.67042	1.14585	22.8563	22.0393	22.178	23.7267	23.6446	23.1398
Voltage-dependent anion-selective channel protein 1	Q60932	Vdac1	1.94837	20	75.3	32.351	1.78639	0.962266	29.2472	29.1852	29.0087	30.5707	29.8871	29.8701
von Willebrand factor A domain-containing protein 8	Q8CC88	Vwa8	1.93253	57	40.9	213.42	3.24857	0.950494	26.1001	26.0991	26.0987	27.1873	26.8671	27.0949
Voltage-dependent anion-selective channel protein 2	Q60930	Vdac2	1.90994	11	46.1	31.732	1.93547	0.933529	27.4159	27.7233	27.5883	28.7528	28.1302	28.6451
Pyruvate dehydrogenase protein X component, mitochondrial	Q8BKZ9	Pdhx	1.90856	13	36.5	53.998	2.87555	0.932488	25.4958	25.3288	25.2376	26.4105	26.114	26.335
ATP synthase subunit e, mitochondrial	Q06185	Atp5i	1.83213	9	78.9	8.2355	3.67887	0.873523	27.499	27.3169	27.3217	28.3031	28.261	28.194
GTP:AMP phosphotransferase AK3, mitochondrial	Q9WTP7	Ak3	1.75268	13	63	25.426	1.77996	0.809561	24.3584	23.7688	23.8245	24.6448	24.8178	24.9178
UTP--glucose-1-phosphate uridylyltransferase	Q91ZJ5	Ugp2	1.71432	23	53.1	56.979	1.69777	0.777636	25.8952	25.8235	26.0666	26.4855	27.0945	26.5383
Sorting and assembly machinery component 50 homolog	Q8BGH2	Samm50	1.7051	14	38.4	51.863	1.87799	0.769853	25.7108	25.8166	25.8275	26.9049	26.4319	26.3276
Translocase of inner mitochondrial membrane domain-containing protein 1	Q8BUY5	Timmdc1	1.70136	6	25.3	31.791	3.00029	0.766691	21.4775	21.6172	21.4233	22.2993	22.1444	22.3744
Up-regulated during skeletal muscle growth protein 5	Q78IK2	Usmg5	1.70074	4	44.8	6.3814	1.37466	0.766162	24.5393	24.743	24.9209	25.5993	25.052	25.8504
Lon protease homolog, mitochondrial	Q8CGK3	Lonp1	1.64811	31	48.7	105.84	4.36804	0.720815	25.9886	25.9619	26.0601	26.709	26.7701	26.6939
Glutamate dehydrogenase 1, mitochondrial	P26443	Glud1	1.624	18	39.1	61.336	1.87989	0.699553	25.687	25.3526	25.4206	26.3979	25.9518	26.2092
ADP/ATP translocase 1	P48962	Slc25a4	1.6122	26	90.6	32.904	1.37252	0.68903	31.7631	31.8326	31.6553	32.8193	32.0289	32.4699
Creatine kinase S-type, mitochondrial	Q6P8J7	Ckmt2	1.58096	25	60.4	47.473	2.33122	0.660802	29.9677	29.8981	29.9788	30.5231	30.4709	30.833
Cytochrome b-c1 complex subunit 9	Q8R1I1	Uqcr10	1.55817	4	50	7.4454	2.49296	0.639855	26.6168	26.4571	26.4266	27.2411	26.9768	27.2022
Mitochondrial carrier homolog 2	Q791V5	Mtch2	1.54469	8	36	33.499	1.68571	0.627321	24.5127	24.723	24.5607	25.4554	24.9268	25.2961
Hydroxysteroid dehydrogenase-like protein 2	Q2TPA8	Hsdl2	1.54041	19	46.7	54.208	1.56672	0.623312	25.8754	25.4656	25.8484	26.2027	26.6043	26.2524
Hydroxyacylglutathione hydrolase, mitochondrial	Q99KB8	Hagh	1.53447	8	41.4	34.084	1.34635	0.617736	23.224	22.8035	22.6042	23.3928	23.7196	23.3724
Heat shock protein 75 kDa, mitochondrial	Q9CQN1	Trap1	1.53354	21	39.2	80.208	1.41029	0.616867	24.8572	24.3689	24.7539	25.3578	25.0053	25.4675
CDGSH iron-sulfur domain-containing protein 1	Q91WS0	Cisd1	1.52825	6	59.3	12.097	1.31018	0.611877	25.1603	25.5912	25.2742	26.2051	25.6129	26.0433
Regulator of microtubule dynamics protein 1	Q9DCV4	Rmdn1	1.52568	9	39	35	1.64077	0.609456	23.8129	23.3156	23.6081	24.3511	24.0445	24.1694
Carbonyl reductase family member 4	Q91VT4	Cbr4	1.51895	8	42.8	25.414	1.30361	0.603073	23.9464	23.3105	23.6022	24.1272	24.4516	24.0895
60 kDa heat shock protein, mitochondrial	P63038	Hspd1	1.51752	43	73.5	60.955	2.18891	0.60172	29.0243	28.8829	29.0273	29.455	29.789	29.4957
ATP synthase subunit b, mitochondrial	Q9CQQ7	Atp5f1	1.51347	19	59.4	28.948	4.11188	0.597859	28.671	28.6698	28.7009	29.268	29.2244	29.3428
Lysine--tRNA ligase	Q99MN1	Kars	-1.53729	8	19.8	67.839	1.52045	-0.620392	22.0679	22.0705	22.6064	21.517	21.717	21.6496
Chaperone activity of bc1 complex-like, mitochondrial	Q60936	Adck3	-1.55231	19	48.2	71.742	2.61033	-0.63442	26.2914	26.1236	26.1978	25.4132	25.6222	25.6743
Glutathione S-transferase Mu 5	P48774	Gstm5	-1.55781	3	24.1	26.635	2.11942	-0.63952	21.3018	21.6482	21.6522	20.8013	20.8913	20.991
Glutathione S-transferase Mu 2	P15626	Gstm2	-1.73683	11	65.1	25.716	1.54966	-0.79646	26.2868	26.2283	26.17	25.4708	25.817	25.008
Catenin alpha-1	P26231	Ctnna1	-1.7506	16	32.1	100.11	1.96442	-0.807847	24.4144	24.7665	24.6247	23.5692	24.0724	23.7405
26S proteasome non-ATPase regulatory subunit 2	Q8VDM4	Psmd2	-1.81288	12	20.2	100.2	1.44366	-0.858285	22.5897	22.9766	22.6982	21.4458	21.93	22.3138
Alpha-actinin-4	P57780	Actn4	-2.10411	17	46.1	104.98	1.39784	-1.07321	24.2364	24.4611	24.3486	23.4681	23.7657	22.5928
Fermitin family homolog 2	Q8CIB5	Fermt2	-2.20215	8	21.6	77.8	2.39203	-1.13891	23.362	22.9687	23.6031	22.1986	22.2466	22.0719
3-ketoacyl-CoA thiolase A, peroxisomal	Q921H8	Acaa1a	-2.26165	7	26.9	43.953	1.42823	-1.17737	23.0568	23.3961	23.202	21.341	22.6028	22.179
Beta-sarcoglycan	P82349	Sgcb	-2.27722	3	16.2	34.872	1.3902	-1.18727	21.4035	21.9372	21.9469	19.9244	21.149	20.6524
Annexin A1	P10107	Anxa1	-2.42406	9	35.3	38.734	1.54481	-1.27743	22.3174	22.7113	22.4487	20.5719	21.8287	21.2446
Myosin light chain 4	P09541	Myl4	-2.54937	12	74.6	21.159	1.53701	-1.35014	27.4221	27.6222	27.9882	25.6423	26.9108	26.429
Apolipoprotein E	P08226	Apoe	-2.68693	11	44.1	35.866	1.5108	-1.42596	24.5432	24.2928	24.3238	22.1845	23.6661	23.0312
Glutathione S-transferase Mu 7	Q80W21	Gstm7	-2.86539	5	55.5	25.709	1.78147	-1.51873	22.9073	22.3462	22.0436	20.3577	21.0683	21.3149
RNA-binding protein FUS	P56959	Fus	-3.0888	2	10.8	52.673	1.47991	-1.62705	21.5382	21.195	21.2087	19.4009	20.6545	19.0054
60S ribosomal protein L19	P84099	Rpl19	-3.33673	3	17.9	23.466	1.68382	-1.73844	21.3014	21.5247	21.4952	20.596	19.4687	19.0413
NADH dehydrogenase [ubiquinone] iron-sulfur protein 7, mitochondrial	Q9DC70	Ndufs7	-3.58827	6	18.8	24.683	2.54998	-1.84329	25.4939	25.4729	25.5326	24.1362	23.1626	23.6707
Fructose-1,6-bisphosphatase isozyme 2	P70695	Fbp2	-3.61939	4	16.5	36.947	2.97387	-1.85575	21.2613	21.1697	21.33	19.6353	18.9709	19.5876
Peptidyl-glycine alpha-amidating monooxygenase;Peptidylglycine alpha-hydroxylating monooxygenase;Peptidyl-alpha-hydroxyglycine alpha-amidating lyase	P97467	Pam	-3.64942	5	8.1	108.96	1.43948	-1.86767	21.4344	21.5246	21.8496	20.0848	18.5846	20.5361
Gap junction alpha-1 protein	P23242	Gja1	-3.73674	5	20.7	43.004	1.30636	-1.90178	23.873	24.3603	24.115	20.9152	22.5987	23.129
NADH dehydrogenase [ubiquinone] iron-sulfur protein 4, mitochondrial	Q9CXZ1	Ndufs4	-4.81374	8	46.3	19.784	2.23782	-2.26716	26.9127	26.5568	26.8151	25.3069	24.1556	24.0206
Myosin regulatory light chain 2, atrial isoform	Q9QVP4	Myl7	-4.9226	10	71.4	19.45	1.33828	-2.29942	27.2824	26.9765	27.6292	23.8363	26.4833	24.6703
NADH dehydrogenase [ubiquinone] 1 beta subcomplex subunit 1	P0DN34	Ndufb1	-4.93687	5	86	6.954	2.58669	-2.3036	25.884	25.163	25.7762	22.8145	23.7045	23.3934
NADH dehydrogenase [ubiquinone] flavoprotein 2, mitochondrial	Q9D6J6	Ndufv2	-5.07335	10	45.6	27.285	3.38911	-2.34294	27.907	27.5845	27.5079	25.6412	25.0263	25.3031
NADH dehydrogenase [ubiquinone] iron-sulfur protein 2, mitochondrial	Q91WD5	Ndufs2	-5.16368	27	71.7	52.625	3.70216	-2.3684	28.3808	28.3328	28.3577	26.3496	25.7878	25.8286
Natriuretic peptides A;Atrial natriuretic factor;Auriculin-B;Auriculin-A;Atriopeptin-1;Atriopeptin-2	P05125	Nppa	-5.2163	4	47.4	16.572	1.68169	-2.38303	24.2094	24.2385	24.5281	22.1416	22.9302	20.7551
NADH dehydrogenase [ubiquinone] iron-sulfur protein 3, mitochondrial	Q9DCT2	Ndufs3	-5.41512	15	52.5	30.149	4.34879	-2.43699	28.3968	28.2571	28.4862	26.1591	25.8631	25.8069
60S ribosomal protein L10a	P53026	Rpl10a	-5.50479	4	19.4	24.916	1.63224	-2.46069	21.6905	22.0317	21.8182	18.6527	18.7577	20.7478
NADH-ubiquinone oxidoreductase 75 kDa subunit, mitochondrial	Q91VD9	Ndufs1	-5.7148	37	56.5	79.776	5.03013	-2.5147	29.5919	29.4514	29.515	27.1152	26.8513	27.0477
Delta-sarcoglycan	P82347	Sgcd	-5.7243	4	15.6	32.133	3.41224	-2.5171	21.6965	21.7081	21.6002	19.5837	19.0492	18.8207
NADH dehydrogenase [ubiquinone] iron-sulfur protein 8, mitochondrial	Q8K3J1	Ndufs8	-5.99811	8	33	24.038	3.31028	-2.58451	27.7063	27.3551	27.5144	25.3941	24.6746	24.7535
NADH dehydrogenase [ubiquinone] 1 alpha subcomplex subunit 13	Q9ERS2	Ndufa13	-6.13237	13	79.2	16.859	4.68185	-2.61645	27.2568	27.5638	27.4896	24.8138	24.7105	24.9367
NADH dehydrogenase [ubiquinone] 1 alpha subcomplex subunit 9, mitochondrial	Q9DC69	Ndufa9	-6.36373	26	69.5	42.525	3.87011	-2.66987	28.2718	28.1834	28.5145	25.589	25.42	25.9511
NADH dehydrogenase [ubiquinone] 1 beta subcomplex subunit 7	Q9CR61	Ndufb7	-6.52634	5	45.3	16.331	1.3385	-2.70627	22.9165	23.7887	23.2561	19.9819	19.4502	22.4103
NADH dehydrogenase [ubiquinone] flavoprotein 1, mitochondrial	Q91YT0	Ndufv1	-6.54555	17	38.8	50.834	3.79655	-2.71051	28.1738	28.046	28.2035	25.6796	25.0567	25.5555
NADH dehydrogenase [ubiquinone] iron-sulfur protein 6, mitochondrial	P52503	Ndufs6	-6.66762	8	55.2	13.02	3.67497	-2.73717	27.1372	26.5701	27.058	23.9494	24.285	24.3194
Kinectin	Q61595	Ktn1	-6.761	11	12	152.59	1.84353	-2.75724	22.0057	21.9551	22.1559	20.4332	18.1375	19.2743
NADH dehydrogenase [ubiquinone] 1 beta subcomplex subunit 4	Q9CQC7	Ndufb4	-6.91222	8	63.6	15.081	2.78346	-2.78915	27.187	25.968	26.8326	24.0189	23.7921	23.8091
Ankyrin-2	Q8C8R3	Ank2	-6.91368	11	5.4	426.26	1.40033	-2.78945	23.2264	22.6768	23.443	19.621	22.113	19.244
NADH dehydrogenase [ubiquinone] 1 alpha subcomplex subunit 10, mitochondrial	Q99LC3	Ndufa10	-8.05942	19	57.7	40.603	4.11034	-3.01068	29.4834	29.4196	29.3468	26.5363	26.6263	26.0552
Bifunctional glutamate/proline--tRNA ligase;Glutamate--tRNA ligase;Proline--tRNA ligase	Q8CGC7	Eprs	-8.59151	11	11.4	170.08	2.71211	-3.10291	21.741	22.5222	22.7246	19.7375	18.6764	19.2652
Vacuolar protein sorting-associated protein 29	Q9QZ88	Vps29	-9.38231	4	31.9	20.495	1.87427	-3.22994	21.0836	22.8755	22.5746	18.7193	19.9502	18.1744
NADH dehydrogenase [ubiquinone] 1 beta subcomplex subunit 10	Q9DCS9	Ndufb10	-9.43196	9	46.6	21.024	3.38781	-3.23756	27.8788	27.4129	27.8059	24.8384	24.5861	23.9605
NADH dehydrogenase [ubiquinone] 1 subunit C2	Q9CQ54	Ndufc2	-11.553	8	41.7	14.164	1.62977	-3.53019	25.3914	25.9793	25.5641	20.2418	22.5849	23.5175
NADH dehydrogenase [ubiquinone] 1 beta subcomplex subunit 3	Q9CQZ6	Ndufb3	-11.9025	5	42.3	11.692	1.58474	-3.57319	25.7488	25.7546	25.6473	23.547	22.7591	20.125
NADH dehydrogenase [ubiquinone] 1 alpha subcomplex subunit 12	Q7TMF3	Ndufa12	-13.4731	13	75.9	17.086	3.43692	-3.75201	27.1388	26.5848	27.0579	23.3765	23.5419	22.607
NADH dehydrogenase [ubiquinone] 1 alpha subcomplex subunit 2	Q9CQ75	Ndufa2	-14.108	5	41.4	10.916	1.43974	-3.81845	25.6193	25.8411	25.4989	23.1075	23.0191	19.3774
Four and a half LIM domains protein 2	O70433	Fhl2	-16.3508	3	9.3	32.072	2.5353	-4.03129	24.4	23.7286	24.2598	19.7474	21.2439	19.3031
NADH dehydrogenase [ubiquinone] flavoprotein 3, mitochondrial	Q8BK30	Ndufv3	-20.1641	4	46.2	11.813	1.34213	-4.33372	26.4451	25.1958	25.9983	21.1993	24.2395	19.1992
NADH dehydrogenase [ubiquinone] 1 beta subcomplex subunit 11, mitochondrial	O09111	Ndufb11	-20.4606	6	46.4	17.444	2.27188	-4.35478	25.5374	25.6719	25.4914	20.0815	22.735	20.8199
NADH dehydrogenase [ubiquinone] 1 alpha subcomplex subunit 11	Q9D8B4	Ndufa11	-21.7254	2	9.9	14.982	3.70817	-4.44131	23.047	23.1752	23.6222	19.1954	19.0611	18.2641
NADH dehydrogenase [ubiquinone] 1 beta subcomplex subunit 8, mitochondrial	Q9D6J5	Ndufb8	-21.8928	7	49.5	21.876	1.75851	-4.45238	27.0801	27.2897	27.091	20.456	24.1422	23.5054
NADH dehydrogenase [ubiquinone] 1 alpha subcomplex subunit 7	Q9Z1P6	Ndufa7	-22.7948	14	73.5	12.575	2.61627	-4.51063	25.5556	25.4272	25.6988	20.0447	22.2852	20.8198
NADH-ubiquinone oxidoreductase chain 5	P03921	Mtnd5	-23.9601	4	11.5	68.474	1.95556	-4.58256	25.4989	25.5878	26.3937	19.2867	22.4138	22.0322
NADH-ubiquinone oxidoreductase chain 1	P03888	Mtnd1	-29.209	5	14.5	36.059	3.0485	-4.86834	24.0423	23.9591	24.3736	20.1417	18.2952	19.333
NADH-ubiquinone oxidoreductase chain 4	P03911	Mtnd4	-32.6154	7	20	51.881	1.84225	-5.02748	26.37	25.7477	26.3375	21.3422	23.0808	18.9498
NADH dehydrogenase [ubiquinone] iron-sulfur protein 5;NADH dehydrogenase [ubiquinone] iron-sulfur protein 5, N-terminally processed	Q99LY9	Ndufs5	-35.0087	6	51.9	12.648	1.90169	-5.12964	25.8412	25.0647	25.546	18.9591	22.6751	19.4287
NADH dehydrogenase [ubiquinone] 1 beta subcomplex subunit 5, mitochondrial	Q9CQH3	Ndufb5	-62.6536	10	33.3	21.71	3.38878	-5.96933	25.1452	25.8005	25.4944	20.3632	19.5889	18.5801
NADH dehydrogenase [ubiquinone] 1 beta subcomplex subunit 6	Q3UIU2	Ndufb6	-89.9908	7	67.2	15.515	3.25728	-6.49171	25.6622	25.6144	25.4227	19.5049	17.8113	19.9079

## Sheet: 10-month heart hit-list
									WT					ECSIT
Protein name	Gene name	Accession number	Fold change	Unique peptides	Sequence coverage [%]	Mol. weight [kDa]	-Log Student's T-test p-value	Student's T-test Difference (Log2)	LFQ intensity WT_1	LFQ intensity WT_2	LFQ intensity WT_3	LFQ intensity WT_4	LFQ intensity WT_5	LFQ intensity Hu_1	LFQ intensity Hu_2	LFQ intensity Hu_3	LFQ intensity Hu_4	LFQ intensity Hu_5
GTPase HRas	Hras	Q61411	3.4717	2	30.7	21.298	3.36175	1.79564	19.693	20.6033	21.4855	20.5995	20.0604	22.0616	22.4495	22.2386	22.196	22.4741
Protein ERGIC-53	Lman1	Q9D0F3	3.25083	5	16.1	57.788	1.50004	1.70081	22.84	19.476	20.4447	19.6201	21.836	22.3584	22.5318	22.5986	22.5329	22.6992
39S ribosomal protein L4, mitochondrial	Mrpl4	Q9DCU6	3.23843	4	19	33.073	3.14635	1.69529	19.8764	20.5648	19.6765	21.1046	19.4812	21.6325	21.5989	22.1125	22.0094	21.8268
3-hydroxyisobutyrate dehydrogenase, mitochondrial	Hibadh	Q99L13	3.21559	18	67.2	35.44	7.68744	1.68508	26.2002	26.2271	26.1383	26.4769	26.4626	27.8957	27.9746	28.0742	28.0377	27.9483
Paraplegin	Spg7	Q3ULF4	3.00281	5	10.1	85.995	1.43825	1.58631	20.8337	21.9933	18.821	19.5674	21.891	21.9835	22.1531	22.1708	22.3938	22.3369
Cytochrome c oxidase assembly factor 3 homolog, mitochondrial	Coa3	Q9D2R6	2.96652	3	26.9	11.987	2.6248	1.56877	22.2299	20.6419	20.8828	22.0876	22.0693	23.0551	23.1465	23.5222	23.2451	22.7865
Proline dehydrogenase 1, mitochondrial	Prodh	Q9WU79	2.82207	4	12.5	68.035	1.57318	1.49675	19.8531	19.6154	21.9824	20.528	22.3145	22.4331	22.1836	22.2704	22.4465	22.4435
NADPH:adrenodoxin oxidoreductase, mitochondrial	Fdxr	Q61578	2.79761	5	14.4	54.201	1.73741	1.4842	20.6402	20.285	19.674	20.6979	18.5046	21.6796	21.766	21.8672	20.2773	21.6325
ATP synthase mitochondrial F1 complex assembly factor 2	Atpaf2	Q91YY4	2.66805	5	32.2	33.289	2.37874	1.41578	22.114	21.1925	22.2709	22.2905	20.4995	23.087	23.151	23.1427	23.0707	22.9949
Mitochondrial 10-formyltetrahydrofolate dehydrogenase	Aldh1l2	Q8K009	2.57142	5	7.3	101.59	1.73862	1.36257	21.6617	21.5721	20.3218	19.4423	19.8564	22.0161	21.6306	21.8507	21.9121	22.2574
Pterin-4-alpha-carbinolamine dehydratase 2	Pcbd2	Q9CZL5	2.51394	2	16.9	14.83	2.80107	1.32995	20.9249	19.8034	19.8453	19.9062	21.0413	21.5726	21.5892	21.8508	21.6413	21.517
UTP--glucose-1-phosphate uridylyltransferase	Ugp2	Q91ZJ5	2.50393	31	65.9	56.979	5.32518	1.32419	26.8307	26.9808	26.9952	27.1125	27.1594	28.0958	28.1216	28.6257	28.55	28.3064
Cytochrome c oxidase subunit 7A-related protein, mitochondrial	Cox7a2l	Q61387	2.47749	3	47.7	12.399	1.44858	1.30888	21.9137	19.6568	22.1104	22.0915	22.3178	22.5623	23.0063	23.3707	22.5828	23.1125
Mitochondrial import inner membrane translocase subunit Tim10	Timm10	P62073	2.44148	4	40	10.333	1.86766	1.28776	21.1131	23.1888	23.1216	23.1307	23.1573	23.9268	24.0225	24.0275	24.0636	24.11
28S ribosomal protein S35, mitochondrial	Mrps35	Q8BJZ4	2.23544	3	11.6	35.975	1.73457	1.16056	19.8007	19.2492	18.8546	20.8605	20.2333	21.0483	21.156	21.2046	21.1089	20.2833
Complex I assembly factor TIMMDC1, mitochondrial	Timmdc1	Q8BUY5	2.2156	5	22.1	31.791	6.19686	1.1477	21.7776	21.8111	21.9108	21.9533	21.7181	22.9084	22.8057	22.9043	23.1456	23.1453
Malonyl-CoA-acyl carrier protein transacylase, mitochondrial	Mcat	Q8R3F5	2.17829	4	12.1	41.928	5.04872	1.1232	21.4874	20.9382	21.3638	21.3994	21.2805	22.2768	22.2933	22.4444	22.458	22.6127
D-beta-hydroxybutyrate dehydrogenase, mitochondrial	Bdh1	Q80XN0	2.15152	19	60.3	38.299	3.01156	1.10536	26.5663	27.3378	27.3436	27.2964	27.2522	27.9994	28.0745	28.8251	28.415	28.0091
ATPase family AAA domain-containing protein 3	Atad3	Q925I1-2	2.14398	11	25.8	57.428	6.09633	1.10029	22.8967	22.7105	22.9001	23.1069	23.0245	24.0348	24.0298	24.1425	23.8692	24.0638
Uncharacterized aarF domain-containing protein kinase 1	Adck1	Q9D0L4	2.14129	3	7.6	59.735	1.34373	1.09848	19.0979	21.0075	20.8866	21.3391	19.4051	21.2544	21.4925	21.5368	21.2572	21.6877
Fumarylacetoacetate hydrolase domain-containing protein 2A	Fahd2	Q3TC72	2.10131	9	52.4	34.69	2.97246	1.07129	24.2299	25.003	25.1371	25.1097	25.4463	26.1612	25.906	26.1216	25.8713	26.2222
39S ribosomal protein L39, mitochondrial	Mrpl39	Q9JKF7	2.06245	4	11	38.549	1.65487	1.04436	20.748	21.1605	19.3333	20.9208	21.3205	21.5066	21.5784	22.0713	21.8593	21.6893
28S ribosomal protein S22, mitochondrial	Mrps22	Q9CXW2	2.05891	3	9.7	41.192	2.52499	1.04188	21.421	20.1466	21.0189	20.7922	21.4678	21.8748	22.1567	22.0776	22.0706	21.8762
ATP-dependent 6-phosphofructokinase, platelet type	Pfkp	Q9WUA3-2	2.05333	5	19.4	53.681	1.44563	1.03796	20.6877	19.5049	20.3579	18.8097	20.144	20.6923	20.3145	21.7521	20.8151	21.1202
Persulfide dioxygenase ETHE1, mitochondrial	Ethe1	Q9DCM0	2.02836	8	57.5	27.738	3.82252	1.02031	24.4921	24.8449	24.6632	25.0926	24.9151	25.7765	25.4639	26.1439	25.9341	25.7912
Acyl-CoA synthetase family member 2, mitochondrial	Acsf2	Q8VCW8	1.99313	16	35.8	67.95	4.70612	0.995033	25.0843	24.6348	24.754	25.0787	24.9981	25.7477	25.8235	25.8644	26.1145	25.975
Protein FMC1 homolog	Fmc1	Q9CR13	1.93601	2	23.9	12.694	2.53412	0.953083	19.5315	20.4091	20.7196	20.644	20.1373	20.9866	21.2038	21.2903	21.3596	21.3666
Creatine kinase S-type, mitochondrial	Ckmt2	Q6P8J7	1.92298	33	69	47.473	4.5932	0.943341	31.0156	31.2606	31.3325	31.5348	31.5566	32.1986	32.3804	32.412	32.2231	32.2026
Succinyl-CoA:3-ketoacid coenzyme A transferase 1, mitochondrial	Oxct1	Q9D0K2	1.91352	22	53.5	55.988	5.05352	0.93623	28.9315	29.001	29.0543	29.2022	29.2949	29.8228	30.0381	30.1696	30.1753	29.9593
COX assembly mitochondrial protein 2 homolog	Cmc2	Q8K199	1.90243	2	16.5	9.4186	1.82887	0.92784	21.553	20.5051	21.2318	21.1677	20.1188	21.9608	21.5315	21.4647	22.1958	22.0629
Lon protease homolog, mitochondrial	Lonp1	Q8CGK3	1.89676	34	47.9	105.84	4.35751	0.923536	26.7287	26.9137	26.8033	27.1969	26.9319	27.6779	27.5943	27.9747	27.9777	27.9676
Probable D-lactate dehydrogenase, mitochondrial	Ldhd	Q7TNG8	1.87499	4	12.6	51.847	2.96127	0.906886	20.7095	21.6526	21.594	21.6117	21.2534	22.3387	22.1984	22.2696	22.1798	22.3692
Complex III assembly factor LYRM7	Lyrm7	Q9DA03	1.87322	2	27.9	12.047	4.67331	0.905519	21.9729	21.9696	22.1725	22.3168	22.3786	23.0196	23.0398	23.0817	23.2733	22.9236
28S ribosomal protein S28, mitochondrial	Mrps28	Q9CY16	1.8553	4	35.5	20.52	1.56347	0.891649	21.4783	21.2824	19.898	21.5495	21.667	21.928	22.0728	22.0545	22.288	21.9902
Mitochondrial import inner membrane translocase subunit Tim13	Timm13	P62075	1.82068	5	62.1	10.458	3.75201	0.86448	24.1086	24.4808	24.5439	24.8684	24.6522	25.2939	25.3541	25.3387	25.5329	25.4567
Cytochrome c oxidase subunit 6A2, mitochondrial	Cox6a2	P43023	1.78596	3	80.4	10.749	2.401	0.836702	26.0213	26.9509	27.0891	26.7135	26.849	27.2987	27.8926	27.5398	27.5049	27.5713
GrpE protein homolog 1, mitochondrial	Grpel1	Q99LP6	1.76149	9	47	24.307	4.61323	0.816797	25.0675	24.7869	24.8298	24.937	25.2208	25.871	25.803	25.8782	25.774	25.5998
Cytochrome c oxidase subunit NDUFA4	Ndufa4	Q62425	1.75247	7	78	9.3267	4.61843	0.809394	29.6497	30.0032	29.8563	29.5547	29.7346	30.4416	30.6842	30.6893	30.4981	30.5322
Pyruvate dehydrogenase protein X component, mitochondrial	Pdhx	Q8BKZ9	1.74247	15	44.1	53.998	6.74025	0.80113	26.7857	26.707	26.7089	26.7193	26.7953	27.6005	27.5136	27.6277	27.5961	27.3839
Acyl-coenzyme A thioesterase 2, mitochondrial	Acot2	Q9QYR9	1.73683	9	59.2	49.656	3.94855	0.796457	28.5289	28.6622	28.5922	28.903	28.9411	29.3712	29.6218	29.3092	29.7159	29.5917
Mitochondrial import inner membrane translocase subunit TIM50	Timm50	Q9D880	1.71267	5	19	39.776	3.23429	0.776247	23.4192	22.7522	22.8321	22.8575	22.822	23.8015	23.5856	23.7971	23.8784	23.5017
3-hydroxyisobutyryl-CoA hydrolase, mitochondrial	Hibch	Q8QZS1	1.71241	18	51.9	43.037	4.87335	0.776024	26.7575	26.8775	26.9342	27.1914	27.0703	27.6379	27.7106	27.7584	27.8397	27.7643
Serine--tRNA ligase, cytoplasmic	Sars	P26638	1.70527	6	15	58.388	3.8566	0.770004	22.0876	22.0866	22.1583	22.3439	22.2126	22.7848	22.7199	23.2089	23.1807	22.8448
Coiled-coil domain-containing protein 90B, mitochondrial	Ccdc90b	Q8C3X2	1.68752	5	38.3	29.596	4.2781	0.754901	22.4049	22.6472	22.5182	22.639	22.4256	23.3648	23.5505	23.1	23.1303	23.2637
Fructose-2,6-bisphosphatase TIGAR	Tigar	Q8BZA9	1.6839	3	13	29.19	2.91822	0.751804	21.3187	21.5811	21.6644	21.813	21.8875	22.1101	22.2273	22.7957	22.4599	22.4308
SPRY domain-containing protein 4	Spryd4	Q91WK1	1.67982	5	28.5	23.275	2.65008	0.748305	22.4679	22.3533	22.6433	22.9001	22.5463	23.2549	23.3798	23.8081	23.2845	22.9251
Dihydrolipoyllysine-residue succinyltransferase component of 2-oxoglutarate dehydrogenase complex, mitochondrial	Dlst	Q9D2G2	1.6754	18	38.3	48.994	5.66446	0.744505	29.3017	29.0311	29.0655	29.1508	29.0896	29.8161	29.8994	29.9166	29.9781	29.7512
39S ribosomal protein L53, mitochondrial	Mrpl53	Q9D1H8	1.67269	3	34.7	12.737	3.15278	0.742174	20.9682	20.7611	20.7904	20.6706	21.1118	21.2136	21.9001	21.5187	21.6841	21.6964
ATP synthase F(0) complex subunit B1, mitochondrial	Atp5f1	Q9CQQ7	1.6704	17	56.2	28.948	5.04057	0.740197	29.39	29.7573	29.697	29.6547	29.616	30.3178	30.4498	30.3894	30.4302	30.2288
Dihydroorotate dehydrogenase (quinone), mitochondrial	Dhodh	O35435	1.663	8	34.2	42.699	4.17336	0.733792	22.7364	22.6777	22.8659	22.817	23.0048	23.3049	23.7149	23.7035	23.4396	23.6077
2-oxoglutarate dehydrogenase, mitochondrial	Ogdh	Q60597	1.66267	66	65	116.45	5.66633	0.733504	30.7008	30.7747	30.8363	31.004	30.9607	31.627	31.5032	31.6255	31.6132	31.5751
Isocitrate dehydrogenase [NAD] subunit alpha, mitochondrial	Idh3a	Q9D6R2	1.65978	21	52.7	39.638	3.27464	0.730996	29.2888	29.6681	29.5985	30.0145	29.9296	30.3982	30.4248	30.3618	30.4594	30.5102
28S ribosomal protein S34, mitochondrial	Mrps34	Q9JIK9	1.65713	5	24.3	25.826	2.80902	0.72869	21.6189	21.7247	21.2914	21.2888	21.0925	22.1098	21.7605	22.3438	22.2935	22.1521
Translational activator of cytochrome c oxidase 1	Taco1	Q8K0Z7	1.65478	5	26.2	32.314	4.10214	0.726638	23.7119	23.4933	23.8661	23.952	24.0456	24.5342	24.5716	24.5888	24.4964	24.511
NAD-dependent protein deacylase sirtuin-5, mitochondrial	Sirt5	Q8K2C6	1.65263	14	42.3	34.134	6.80215	0.724762	24.8555	24.805	24.914	25.0081	24.9472	25.6717	25.6034	25.7046	25.6018	25.572
Acylpyruvase FAHD1, mitochondrial	Fahd1	Q8R0F8	1.64983	6	55.5	25.172	2.54454	0.722317	23.769	23.8582	23.9763	24.5631	24.3494	24.5332	24.8689	24.8217	24.9866	24.9172
Carbonyl reductase family member 4	Cbr4	Q91VT4	1.64742	7	43.6	25.414	3.81182	0.720211	24.8921	24.8356	24.9793	24.7992	24.5153	25.5111	25.6385	25.3186	25.7317	25.4225
Estradiol 17-beta-dehydrogenase 8	Hsd17b8	P50171	1.64129	11	59.5	26.588	4.96186	0.71483	25.4784	25.5841	25.5019	25.6194	25.7277	26.293	26.4735	26.1044	26.3305	26.2842
Isocitrate dehydrogenase [NAD] subunit gamma 1, mitochondrial	Idh3g	P70404	1.64073	15	50.1	42.785	2.66513	0.714336	28.3963	28.8424	28.8898	29.2264	29.2899	29.638	29.6247	29.6617	29.5959	29.6962
Peptidyl-prolyl cis-trans isomerase F, mitochondrial	Ppif	Q99KR7	1.64016	7	55.3	21.737	3.90663	0.713837	25.2753	25.41	25.3935	25.4626	25.5011	26.409	26.0199	26.0633	26.2602	25.8593
Prohibitin-2	Phb2	O35129	1.63775	16	63.2	33.296	5.64087	0.711718	27.6918	27.8203	27.7591	27.7972	27.6696	28.2641	28.5597	28.5194	28.509	28.4442
Glutamate dehydrogenase 1, mitochondrial	Glud1	P26443	1.63556	26	60.8	61.336	5.67292	0.709784	27.229	27.1703	27.0578	27.0916	27.2562	27.8157	27.9234	27.7468	28.0095	27.8585
Mitochondrial import receptor subunit TOM22 homolog	Tomm22	Q9CPQ3	1.63284	3	31	15.537	1.43603	0.70738	21.7685	22.9043	22.9192	22.9619	23.4493	23.4391	23.6332	23.3797	23.6392	23.449
Mitochondrial calcium uniporter regulator 1	Mcur1	Q9CXD6-3	1.62705	3	26.2	18.617	4.70632	0.702254	21.9444	21.6343	21.6356	21.6049	21.6359	22.2354	22.3831	22.5235	22.4201	22.4043
Hydroxysteroid dehydrogenase-like protein 2	Hsdl2	Q2TPA8	1.62537	22	62.2	54.208	4.61795	0.70077	26.5737	26.7316	26.8193	26.9792	26.8807	27.3766	27.5342	27.4343	27.5247	27.6187
Superoxide dismutase [Mn], mitochondrial	Sod2	P09671	1.62241	16	85.1	24.603	4.59116	0.69814	29.2823	29.2434	29.2435	29.5348	29.5428	29.9658	30.0646	30.0002	30.2041	30.1028
Adenylosuccinate synthetase isozyme 1	Adssl1	P28650	1.61683	14	42.2	50.254	5.68481	0.693171	25.0053	25.1871	25.1158	25.1068	25.0657	25.797	25.6539	25.7582	25.9587	25.7788
Malonyl-CoA decarboxylase, mitochondrial	Mlycd	Q99J39-2	1.61413	13	34.4	50.766	4.9592	0.690757	24.792	24.7507	24.7216	25.0464	25.0023	25.4792	25.5136	25.5809	25.5996	25.5936
Mitochondrial import inner membrane translocase subunit Tim9	Timm9	Q9WV98	1.61268	4	47.2	10.344	5.73343	0.689463	22.0124	22.0955	22.1784	22.303	22.1392	22.837	22.8797	22.876	22.8618	22.7213
ATP synthase subunit delta, mitochondrial	Atp5d	Q9D3D9	1.61246	5	53	17.6	3.21376	0.689267	26.7919	26.9719	27.0133	26.5387	26.7264	27.5297	27.7085	27.5144	27.5829	27.153
ATP synthase subunit d, mitochondrial	Atp5h	Q9DCX2	1.61112	18	89.4	18.749	2.55567	0.688066	29.7335	30.2771	30.3391	30.62	30.551	30.8798	31.0846	30.9044	31.037	31.0551
10 kDa heat shock protein, mitochondrial	Hspe1	Q64433	1.6111	9	70.6	10.963	5.39055	0.688049	28.199	28.1957	28.0511	28.1754	28.0591	28.813	28.6488	28.8425	28.98	28.8362
Citrate synthase, mitochondrial	Cs	Q9CZU6	1.60878	31	67	51.736	5.93821	0.685967	30.6128	30.7745	30.8139	30.6267	30.6522	31.2851	31.3243	31.4603	31.4125	31.4277
ATP synthase subunit e, mitochondrial	Atp5i	Q06185	1.60634	9	81.7	8.2355	3.8798	0.683775	28.1703	28.4516	28.3578	28.6098	28.6515	28.9597	29.2139	29.1486	29.2298	29.1079
Cytochrome b-c1 complex subunit 10	Uqcr11	Q9CPX8	1.60518	2	64.3	6.5386	1.97177	0.682734	21.835	22.2172	22.4652	22.5823	22.3654	23.2778	23.0297	23.0793	22.3551	23.1367
Prostaglandin E synthase 2	Ptges2	Q8BWM0	1.60467	15	61.2	43.323	4.67196	0.682278	25.2402	25.4554	25.3888	25.5088	25.448	25.9102	26.1963	26.2087	26.164	25.9733
Prohibitin	Phb	P67778	1.60374	15	78.3	29.82	4.37933	0.681441	27.855	27.6928	27.4782	27.9643	27.7975	28.3853	28.4092	28.4709	28.4413	28.4883
Cytochrome c oxidase subunit 6C	Cox6c	Q9CPQ1	1.59622	9	55.3	8.4689	2.82813	0.67466	28.3294	28.91	28.8474	28.9783	28.9629	29.2842	29.6516	29.6373	29.3368	29.4914
Aldehyde dehydrogenase X, mitochondrial	Aldh1b1	Q9CZS1	1.59347	11	30.1	57.552	4.24351	0.672174	24.1419	23.8491	23.8471	23.8457	23.973	24.5828	24.421	24.5869	24.8289	24.598
Mitochondrial import receptor subunit TOM40 homolog	Tomm40	Q9QYA2	1.59328	6	32.4	37.895	3.49314	0.671997	23.5981	24.0111	23.984	24.1006	24.0863	24.4635	24.8072	24.7334	24.5284	24.6077
Aconitate hydratase, mitochondrial	Aco2	Q99KI0	1.59303	65	70.1	85.462	4.60515	0.671774	32.4689	32.4746	32.4243	32.7542	32.7706	33.2587	33.2477	33.1843	33.2747	33.286
Protein FAM136A	Fam136a	Q9CR98	1.59158	5	42	15.674	2.24714	0.670457	23.0991	22.7326	22.4101	22.4926	22.6984	23.1295	23.8175	23.3615	23.0617	23.4147
Heat shock protein beta-6	Hspb6	Q5EBG6	1.59058	8	67.9	17.521	2.39398	0.669549	26.1741	26.4856	26.6824	26.5575	26.7961	26.8582	27.1191	27.6461	27.3089	27.1113
OCIA domain-containing protein 1	Ociad1	Q9CRD0	1.58871	8	54.3	27.61	3.11441	0.667859	24.2084	24.4347	24.2727	24.8565	24.6398	25.0532	25.2352	25.2702	25.0887	25.104
Voltage-dependent anion-selective channel protein 2	Vdac2	Q60930	1.58835	16	64.1	31.732	3.59999	0.667532	28.5939	28.8258	28.9741	29.1301	28.8922	29.3441	29.4958	29.6089	29.6107	29.6944
CDGSH iron-sulfur domain-containing protein 1	Cisd1	Q91WS0	1.58057	8	74.1	12.097	3.7571	0.660441	26.7719	27.2285	27.1636	27.3276	27.252	27.8268	27.757	27.7711	27.8892	27.8016
Acyl-coenzyme A thioesterase 9, mitochondrial	Acot9	Q9R0X4	1.58	10	24.4	50.56	4.44525	0.659927	23.4546	23.1242	23.0635	23.0771	23.266	23.7742	23.8065	23.9337	23.8443	23.9263
ATP synthase protein 8	Mtatp8	P03930	1.57891	3	46.3	7.7662	4.37315	0.658928	27.0221	27.1463	27.0984	27.2308	26.9149	27.8	27.5371	27.7899	27.9001	27.68
39S ribosomal protein L12, mitochondrial	Mrpl12	Q9DB15	1.57126	7	43.3	21.708	3.63193	0.651924	24.6689	24.2719	24.3285	24.3455	24.3441	24.9169	25.0018	25.073	25.3211	24.9055
Serine--tRNA ligase, mitochondrial	Sars2	Q9JJL8	1.57002	4	13.1	58.316	2.74945	0.650783	21.5707	20.8207	21.2873	21.1406	21.4223	22.0784	21.7094	21.9483	21.8611	21.8983
Cytochrome c oxidase subunit 1	Mtco1	P00397	1.56913	5	19.1	56.909	3.16423	0.649965	25.6812	25.6693	25.6697	26.079	25.9662	26.4404	26.6895	26.2301	26.3439	26.6115
Cytochrome c oxidase subunit 5B, mitochondrial	Cox5b	P19536	1.56506	9	67.2	13.813	2.32687	0.646216	28.0015	28.4658	28.4494	28.7399	28.8717	29.0387	29.3768	29.0577	29.0086	29.2777
Isochorismatase domain-containing protein 2A	Isoc2a	P85094	1.56321	4	31.6	22.417	4.17	0.644514	24.3702	24.595	24.6909	24.4056	24.5183	25.1272	24.9488	25.1853	25.3234	25.218
Cytochrome b-c1 complex subunit 7	Uqcrb	Q9D855	1.55903	13	65.8	13.527	4.10324	0.640647	29.0083	29.2533	29.2327	29.4714	29.4114	29.8184	30.02	29.9278	29.8982	29.916
Pyruvate dehydrogenase E1 component subunit beta, mitochondrial	Pdhb	Q9D051	1.5565	22	69.4	38.937	5.07903	0.638309	29.7866	29.7859	29.8327	30.0882	29.9738	30.4614	30.577	30.5383	30.5787	30.5032
Cytochrome c-type heme lyase	Hccs	P53702	1.55645	7	25	30.977	4.34639	0.638261	23.2475	23.201	23.4116	23.0179	23.259	23.7566	23.9555	23.763	23.9993	23.8538
Influenza virus NS1A-binding protein homolog	Ivns1abp	Q920Q8	1.55466	3	4.2	71.58	2.15346	0.636602	20.3316	20.4207	19.6986	20.008	20.2677	20.8984	20.4325	21.0708	20.5776	20.9303
3-hydroxyacyl-CoA dehydrogenase type-2	Hsd17b10	O08756	1.55373	14	66.3	27.418	6.0955	0.635732	27.3971	27.448	27.4656	27.3943	27.4544	27.9577	28.154	27.9865	28.1804	28.0594
Single-stranded DNA-binding protein, mitochondrial	Ssbp1	Q9CYR0	1.55313	4	33.6	17.319	3.09291	0.635174	22.2485	22.5897	22.8033	22.1724	22.5003	23.1003	23.1625	23.1874	23.0854	22.9543
Mitochondrial fission 1 protein	Fis1	Q9CQ92	1.55278	8	58.6	17.008	3.60675	0.634855	24.0833	23.9891	24.0065	24.0039	24.2639	24.5609	24.9739	24.8309	24.6573	24.498
Oxidoreductase NAD-binding domain-containing protein 1	Oxnad1	Q8VE38-2	1.55063	7	30	28.166	4.18713	0.63285	22.7075	22.7584	22.6233	22.9043	22.6633	23.1695	23.4524	23.5512	23.389	23.259
Nicotinamide/nicotinic acid mononucleotide adenylyltransferase 3	Nmnat3	Q99JR6	1.55019	6	35.1	27.702	1.68184	0.632446	22.2931	22.9899	22.6761	23.5103	23.3142	23.6044	23.6287	23.4762	23.6203	23.6163
ATP synthase subunit beta, mitochondrial	Atp5b	P56480	1.54953	41	83.2	56.3	4.02907	0.631834	34.1444	34.2978	34.3665	34.5999	34.5271	34.9043	35.064	34.9883	35.0938	35.0446
Mitochondrial import inner membrane translocase subunit Tim23	Timm23	Q9WTQ8	1.54808	3	23.9	21.978	1.86964	0.630484	21.0222	21.7378	21.8199	22.027	21.493	22.0232	22.1165	22.4386	22.1299	22.5442
Stress-70 protein, mitochondrial	Hspa9	P38647	1.54742	35	59.6	73.46	4.3757	0.629866	29.2275	29.1004	29.0151	29.3464	29.2614	29.7299	29.6695	29.8667	29.9429	29.8911
Cytochrome c oxidase subunit 2	Mtco2	P00405	1.54175	8	60.8	25.976	1.61611	0.624568	29.2708	30.0714	30.2257	30.5653	30.3144	30.6763	30.7887	30.763	30.5375	30.8049
Cytochrome b-c1 complex subunit 6, mitochondrial	Uqcrh	P99028	1.54117	5	58.4	10.435	2.45331	0.624027	25.4827	25.9405	25.921	26.1008	26.1744	26.4838	26.6764	26.2349	26.5522	26.7922
SRA stem-loop-interacting RNA-binding protein, mitochondrial	Slirp	Q9D8T7-2	1.54105	5	64.6	10.953	2.01264	0.623912	23.4496	23.7824	23.8318	24.3916	24.3224	24.4015	24.6256	24.5828	24.556	24.7315
Cytochrome c oxidase subunit 7C, mitochondrial	Cox7c	P17665	1.53901	3	50.8	7.3325	3.04931	0.622005	27.3161	27.3988	26.9555	27.275	27.1878	28.0133	27.7284	28.1308	27.7307	27.64
60 kDa heat shock protein, mitochondrial	Hspd1	P63038	1.53746	44	75.9	60.955	4.34158	0.620552	29.8911	30.0539	30.0767	30.2299	30.2469	30.5868	30.7005	30.7185	30.8559	30.7395
Cytochrome c oxidase subunit 6A1, mitochondrial	Cox6a1	P43024	1.53253	3	35.1	12.352	2.90081	0.615915	24.2427	24.0236	24.2557	24.4471	24.1809	24.6182	24.7865	24.8556	24.7254	25.2438
Elongation factor Ts, mitochondrial	Tsfm	Q9CZR8	1.52872	7	42	35.334	2.07916	0.612323	23.5023	24.3324	24.2188	24.3549	24.1822	24.792	24.6687	24.779	24.4686	24.9439
MICOS complex subunit Mic26	Apoo	Q9DCZ4-2	1.52801	9	87.8	18.798	3.06232	0.611655	26.1479	26.6525	26.7433	26.6459	26.5465	27.0191	27.2286	27.2455	27.0271	27.2742
Complement component 1 Q subcomponent-binding protein, mitochondrial	C1qbp	O35658	1.52755	6	45	31.013	3.43887	0.611219	25.3694	25.4474	25.7022	25.6373	25.6722	25.9644	26.2131	26.186	26.4434	26.0777
Succinate-semialdehyde dehydrogenase, mitochondrial	Aldh5a1	Q8BWF0	1.52749	17	44	55.968	5.12737	0.611162	25.5238	25.4311	25.305	25.5791	25.622	26.1125	26.0741	26.0439	26.1562	26.1302
ATP synthase subunit alpha, mitochondrial	Atp5a1	Q03265	1.52692	51	72.3	59.752	5.71668	0.61062	33.6003	33.6415	33.6242	33.7777	33.7322	34.2001	34.2844	34.2819	34.42	34.2426
Ribosome-releasing factor 2, mitochondrial	Gfm2	Q8R2Q4-3	1.52543	6	9.4	83.127	2.65256	0.609214	21.9414	21.4199	21.6947	21.8773	22.1245	22.2084	22.379	22.3938	22.5039	22.6188
Dihydrolipoyllysine-residue acetyltransferase component of pyruvate dehydrogenase complex, mitochondrial	Dlat	Q8BMF4	1.52349	25	50	67.941	5.19006	0.607377	29.2749	29.1248	29.1605	29.3865	29.2944	29.7757	29.7971	29.9698	29.8842	29.8512
Cytochrome c oxidase subunit 6B1	Cox6b1	P56391	1.5227	8	72.1	10.071	2.71986	0.606632	28.8568	29.1085	29.2496	29.5538	29.4528	29.6871	29.9	29.7866	29.929	29.9519
Calumenin	Calu	O35887	1.52203	4	30.2	37.063	2.14721	0.605996	23.301	23.3621	23.5653	23.4492	23.3947	23.7035	23.852	24.6295	23.8499	24.0676
Phospholipid hydroperoxide glutathione peroxidase, mitochondrial	Gpx4	O70325-2	1.51577	9	49.4	19.522	3.15833	0.600046	23.2246	23.3884	23.3123	23.4015	23.7413	24.0659	24.1991	23.8512	23.8494	24.1027
ADP/ATP translocase 2	Slc25a5	P51881	1.51552	12	73.2	32.931	3.71257	0.599813	27.6882	27.3905	27.372	27.4737	27.3143	28.1604	27.7925	28.0906	28.0661	28.1282
Enoyl-CoA delta isomerase 1, mitochondrial	Eci1	P42125	1.51318	20	75.1	32.25	4.14026	0.597587	28.9396	29.1531	29.0857	29.2993	29.2555	29.679	29.8618	29.6265	29.6972	29.8567
Phospholipid hydroperoxide glutathione peroxidase, mitochondrial	Gpx4	O70325-2	1.51191	23	84.8	30.755	3.59465	0.596371	30.0865	30.3108	30.287	30.5378	30.3206	30.6861	30.896	30.8806	31.0066	31.0553
Talin-1	Tln1	P26039	-1.51863	65	38.8	269.82	2.76378	-0.602769	27.6638	27.3442	27.3267	27.7455	27.9705	26.9087	27.1443	26.9124	27.0383	27.0331
Isochorismatase domain-containing protein 1	Isoc1	Q91V64	-1.52511	5	25.9	32.032	2.78135	-0.608913	23.1225	22.6864	22.7931	23.3367	22.9213	22.197	22.2628	22.3924	22.4306	22.5326
Adenylyl cyclase-associated protein 1	Cap1	P40124	-1.52802	13	44.3	51.564	2.7663	-0.611661	24.4682	24.3113	24.2434	24.3297	24.6779	23.5717	24.0518	23.7191	23.581	24.0486
Voltage-dependent calcium channel subunit alpha-2/delta-1	Cacna2d1	O08532-3	-1.5345	12	14.9	121.96	2.99966	-0.617765	23.883	23.9301	23.6966	23.6725	23.7056	23.4103	23.3295	22.9449	22.8517	23.2626
Vimentin	Vim	P20152	-1.54259	32	69.5	53.687	1.38473	-0.625359	28.4679	28.2284	28.1576	27.4657	27.4723	27.7206	27.4842	26.8366	27.1482	27.4753
Rho GDP-dissociation inhibitor 2	Arhgdib	Q61599	-1.54554	2	23	22.851	1.83543	-0.628109	22.6422	22.7327	22.794	22.5194	23.0899	21.419	22.3397	22.2679	22.3651	22.246
Protein-cysteine N-palmitoyltransferase HHAT-like protein	Hhatl	Q9D1G3	-1.54577	7	18.1	56.43	2.95552	-0.628329	23.7841	23.6704	23.6205	24.0751	23.7708	23.4799	23.1666	22.9495	22.9493	23.2341
Membrane primary amine oxidase	Aoc3	O70423-2	-1.55333	11	28.1	69.526	1.10639	-0.635369	25.1669	24.3605	24.7036	23.838	23.7068	24.1538	23.2711	23.598	23.5641	24.012
Acidic leucine-rich nuclear phosphoprotein 32 family member E	Anp32e	P97822-2	-1.55497	2	13.3	28.245	1.61989	-0.636887	21.5205	22.7913	21.9688	22.3157	21.8208	21.6647	21.3323	21.3086	21.3719	21.5552
Guanine deaminase	Gda	Q9R111	-1.55954	14	52	51.012	2.55495	-0.641119	25.2085	25.7015	25.4727	24.9039	25.173	24.4585	24.8387	24.6815	24.5711	24.7041
Selenium-binding protein 1	Selenbp1	P17563	-1.57137	29	80.9	52.513	4.28593	-0.652024	29.4009	29.1942	29.2056	29.192	29.3807	28.7602	28.691	28.3782	28.5715	28.7125
Alpha-actinin-4	Actn4	P57780	-1.57252	11	32.7	104.98	2.25498	-0.653075	24.9274	24.6625	24.6291	24.4238	24.9291	24.0932	24.0728	24.4687	23.5627	24.1092
Filamin-A	Flna	Q8BTM8	-1.57332	57	34.5	281.22	3.37396	-0.653814	28.1851	27.6267	27.6419	27.6978	27.6367	27.2199	27.1079	27.0721	26.9983	27.1209
CD5 antigen-like	Cd5l	Q9QWK4	-1.57597	2	5.4	38.862	1.28345	-0.656238	21.0703	19.9148	19.9864	20.5789	19.6031	19.2073	19.5071	19.5125	19.7496	19.8959
Ubiquinone biosynthesis monooxygenase COQ6, mitochondrial	Coq6	Q8R1S0	-1.59851	18	51.5	51.392	5.89277	-0.676724	25.696	25.7166	25.5923	25.844	25.7087	25.0338	25.1597	25.0328	24.9583	24.9894
Erythrocyte membrane protein band 4.2	Epb42	P49222	-1.60907	9	18.4	76.755	1.92755	-0.686227	24.1363	24.5003	24.3958	23.7298	23.9031	22.9592	23.7162	23.4735	23.2721	23.8132
Acyl carrier protein, mitochondrial	Ndufab1	Q9CR21	-1.62132	5	23.7	17.37	2.5427	-0.697167	25.9875	26.7474	26.4542	26.8529	26.7991	25.8103	25.9658	25.9391	25.7785	25.8616
Heparin cofactor 2	Serpind1	P49182	-1.6268	4	7.9	54.496	1.54886	-0.702034	22.2403	22.4083	22.3929	21.8927	21.9728	21.7245	20.5242	21.781	21.6251	21.742
Protein 4.1	Epb41	P48193	-1.62932	15	23.4	95.91	2.3787	-0.704274	25.0235	25.5401	25.4675	24.9089	25.3568	24.2173	24.8797	24.3944	24.4654	24.8185
Ankyrin-1	Ank1	Q02357-5	-1.63483	51	45.8	192.03	2.77281	-0.709142	27.1727	27.5648	27.5745	27.1076	27.344	26.3116	26.8656	26.5449	26.5341	26.9616
Troponin I, cardiac muscle	Tnni3	P48787	-1.6372	7	42.7	24.258	2.70147	-0.711228	26.1715	25.8081	25.8146	26.0161	26.1346	25.6211	25.5579	25.2184	24.8932	25.098
Spectrin beta chain, erythrocytic	Sptb	P15508	-1.64175	62	39.1	245.25	2.77299	-0.715236	26.8422	27.2678	27.3344	26.6756	27.0159	26.0415	26.3727	26.2825	26.2574	26.6056
Gap junction alpha-1 protein	Gja1	P23242	-1.64328	6	18.1	43.004	1.96514	-0.716576	24.4955	24.4898	24.4579	24.8739	24.8921	24.4138	24.3104	23.3683	23.767	23.767
UPF0317 protein C14orf159 homolog, mitochondrial	N/A	Q8BH86	-1.6534	10	21.2	66.365	3.83478	-0.725438	24.217	24.572	24.4084	24.6112	24.737	23.9274	23.8454	23.5784	23.7435	23.8236
Myomesin-1	Myom1	Q62234-2	-1.65461	33	30.1	175.45	4.43663	-0.726487	26.7416	26.5475	26.4413	26.3948	26.6881	26.0231	25.6816	25.852	25.7578	25.8664
Vitronectin	Vtn	P29788	-1.65607	5	14.2	54.848	1.81531	-0.727762	23.1416	23.2454	23.1969	22.2689	22.2732	22.1025	22.2678	22.1306	22.1372	21.8491
Thioredoxin-related transmembrane protein 4	Tmx4	Q8C0L0	-1.66262	2	7.5	37.131	1.36542	-0.733459	20.9603	20.9624	21.0875	21.0882	21.5294	21.1279	20.5254	20.3224	20.6101	19.3748
Ig kappa chain C region	N/A	P01837	-1.66657	6	46.2	11.778	1.09622	-0.73688	26.0321	26.7954	27.0126	26.1973	25.6332	25.4064	25.8529	24.6533	25.8738	26.1997
Tropomyosin alpha-1 chain	Tpm1	P58771	-1.68989	13	53.9	32.68	2.07033	-0.756925	27.0171	27.0649	26.742	26.8548	26.7803	26.6181	26.5868	26.1015	25.8008	25.5673
Spectrin alpha chain, erythrocytic 1	Spta1	P08032	-1.69157	75	42.6	279.86	2.75212	-0.758361	27.3988	27.7024	27.7482	27.0774	27.4476	26.3871	26.8982	26.7213	26.5619	27.0143
Troponin T, cardiac muscle	Tnnt2	P50752-2	-1.69272	13	36.5	34.219	3.36274	-0.759342	27.1036	27.2465	27.1181	27.5511	27.5038	26.8403	26.6875	26.3976	26.4038	26.3973
Sodium/potassium-transporting ATPase subunit alpha-2	Atp1a2	Q6PIE5	-1.7022	7	27	112.22	1.86515	-0.767402	23.7487	23.399	23.8271	24.0568	24.241	23.5849	23.0498	22.612	22.7046	23.4842
Histone H1.3	Hist1h1d	P43277	-1.70704	2	24.4	22.099	2.23035	-0.7715	25.4914	25.0025	24.6771	24.3518	24.836	24.3851	23.9147	24.1462	24.1324	23.9227
Spectrin beta chain, non-erythrocytic 1	Sptbn1	Q62261	-1.71608	32	19.8	274.22	2.89927	-0.77912	25.5367	25.1245	24.9724	24.8763	25.0397	24.7041	24.3789	24.2867	24.0022	24.2821
Complement component receptor 1-like protein	Cr1l	Q64735-2	-1.753	2	5	49.074	1.15707	-0.80983	21.5794	21.533	21.4476	21.6806	21.4351	21.195	19.3474	20.428	21.2332	21.4229
Titin	Ttn	A2ASS6	-1.78518	67	2.7	3906.4	2.44016	-0.836073	26.6043	25.8698	25.7302	26.241	25.7767	25.4622	25.0027	25.4821	24.8723	25.2224
Histone H1.0	H1f0	P10922	-1.80374	2	10.8	20.861	1.56604	-0.850991	24.1373	22.6811	22.6366	22.4547	22.7807	22.339	22.0799	21.8321	22.0295	22.155
Sorbin and SH3 domain-containing protein 2	Sorbs2	Q3UTJ2-5	-1.80818	9	18.8	78.101	2.34137	-0.854538	22.8856	23.2159	22.7453	23.5084	23.2728	22.5641	22.4081	22.3131	21.6081	22.462
Prolargin	Prelp	Q9JK53	-1.81934	5	13.8	43.292	2.96103	-0.863418	22.8291	22.6832	23.0684	23.0773	23.309	22.6013	21.961	21.858	21.9679	22.2615
Apoptosis-associated speck-like protein containing a CARD	Pycard	Q9EPB4	-1.84796	4	32.1	21.458	3.64101	-0.885931	21.6694	22.0254	21.9463	21.8386	21.8255	21.0522	20.6983	20.7599	21.4123	20.9528
Four and a half LIM domains protein 2	Fhl2	O70433	-1.86327	4	14.7	32.072	3.42426	-0.897836	22.1718	21.4627	21.7315	22.1346	21.6423	20.9989	20.9513	21.1162	20.7602	20.827
Band 3 anion transport protein	Slc4a1	P04919-2	-1.89724	20	31.1	94.233	3.18535	-0.923904	28.2302	28.6548	28.5957	28.0636	28.3602	27.0957	27.5092	27.4735	27.3152	27.8914
Myosin light chain 4	Myl4	P09541	-1.89896	5	44.6	21.159	2.74376	-0.925211	24.5992	24.2066	24.061	23.6796	24.226	23.3359	23.5362	22.732	23.1708	23.3716
Laminin subunit gamma-1	Lamc1	P02468	-1.9691	5	4	177.3	1.09442	-0.977538	22.5237	21.6174	21.824	21.818	21.654	20.9024	19.23	21.8064	21.6902	20.9204
Striated muscle-specific serine/threonine-protein kinase	Speg	Q62407	-1.97628	4	1.9	354.34	1.49615	-0.982788	21.0759	21.207	21.4108	21.2706	21.0245	20.3833	21.1949	18.8855	20.3394	20.2717
Ig mu chain C region	Ighm	P01872	-1.98	15	39.4	49.971	1.65402	-0.985498	26.3785	26.8336	26.8763	26.8624	25.9187	25.1026	25.4745	24.8943	25.9618	26.5088
Decorin	Dcn	P28654	-2.00176	5	13	39.809	1.73661	-1.00127	24.2173	23.2807	23.0812	23.5272	22.6869	22.6653	22.5947	21.8333	21.8114	22.8822
Alpha-actinin-1	Actn1	Q7TPR4	-2.00194	8	27.8	103.07	3.00851	-1.0014	23.9989	23.3156	23.5238	23.3239	23.7195	23.0291	22.7934	22.1759	22.4281	22.4483
Myozenin-2	Myoz2	Q9JJW5	-2.00805	13	53.4	29.761	3.21144	-1.0058	25.5211	24.8356	24.8372	25.4163	25.4388	24.4803	24.3699	23.9015	24.0739	24.1943
Ig gamma-3 chain C region	N/A	P03987-2	-2.01891	11	52	36.228	1.89572	-1.01357	26.0972	26.8431	26.8526	26.1667	26.489	25.2351	25.6322	25.0373	25.0012	26.4749
Integrin alpha-IIb	Itga2b	Q9QUM0	-2.11612	7	8.9	112.68	1.70789	-1.08142	22.5241	21.629	21.8283	22.7421	22.8225	20.1196	21.5758	21.3692	21.4641	21.6103
Ig gamma-2A chain C region secreted form	N/A	P01864	-2.2397	6	18.2	36.595	1.46248	-1.1633	27.7552	28.7797	28.9043	27.9891	27.3912	27.1783	26.7453	25.7776	27.5492	27.7524
Fermitin family homolog 3	Fermt3	Q8K1B8	-2.25444	12	23.6	75.634	2.39721	-1.17277	24.3971	24.0172	23.9367	24.102	24.667	22.0462	23.4171	23.1318	23.1647	23.4964
Alpha-actinin-2	Actn2	Q9JI91	-2.33304	31	55.6	103.83	4.18215	-1.22221	27.2134	26.8716	26.8753	26.7562	27.4517	26.0967	25.8843	25.579	25.8889	25.6082
Coronin-1A	Coro1a	O89053	-2.44274	8	29.5	50.989	2.30682	-1.2885	22.7503	22.9027	22.9202	23.3095	23.3971	21.7722	22.1657	22.104	22.2309	20.5646
Tubulin beta-1 chain	Tubb1	A2AQ07	-2.56364	8	38.1	50.44	2.41815	-1.35819	23.5975	23.6785	23.7758	24.3892	24.6586	21.9036	22.2098	23.1791	22.7927	23.2235
Myosin light chain kinase, smooth muscle	Mylk	Q6PDN3-3	-2.67537	3	2.8	113.7	2.04019	-1.41974	22.0219	21.6028	21.4852	21.3916	21.7859	21.4139	19.6054	20.0962	19.226	20.847
Myosin-binding protein C, cardiac-type	Mybpc3	O70468	-2.72595	49	51.5	140.63	4.02677	-1.44676	28.5358	28.0933	28.1352	27.558	28.2424	27.0011	26.899	26.5799	26.3324	26.5185
Histone-binding protein RBBP7	Rbbp7	Q60973	-2.87872	2	7.5	47.789	1.41667	-1.52543	21.4307	21.483	21.6695	21.5038	21.5429	21.4812	18.6856	19.2802	21.4946	19.0611
Myosin-6	Myh6	Q02566	-2.95321	32	23.1	223.56	3.87376	-1.56229	25.7202	25.0804	25.066	24.6097	25.3411	23.6432	23.3765	23.7282	23.234	24.0241
Fructose-1,6-bisphosphatase isozyme 2	Fbp2	P70695	-3.10292	5	22.1	36.947	1.48353	-1.63363	22.2477	22.7982	22.8	22.6541	22.6908	22.2771	22.6347	20.2439	19.3464	20.5204
Pyruvate kinase PKLR	Pklr	P53657	-3.14244	4	12.5	62.308	1.86736	-1.65189	22.2409	22.4193	22.2639	20.3133	22.2612	19.4476	21.0409	19.4576	20.4038	20.8891
Integrin beta-3	Itgb3	O54890	-3.25685	3	4.7	86.738	2.57605	-1.70348	21.9254	21.1694	19.7722	21.3844	21.8158	19.1857	19.5223	19.6397	19.4635	19.7387
NADH dehydrogenase [ubiquinone] 1 alpha subcomplex subunit 11	Ndufa11	Q9D8B4	-3.37578	8	54.6	14.982	4.59957	-1.75522	26.0813	26.7442	26.9337	27.1694	27.0529	24.9865	25.1553	24.81	25.0781	25.1755
E3 ubiquitin-protein ligase NEDD4	Nedd4	P46935	-3.39349	4	6	102.71	2.06719	-1.76277	21.9236	21.6053	21.6379	21.5166	21.2878	19.9797	20.3578	19.2129	18.3377	21.2693
UV excision repair protein RAD23 homolog A	Rad23a	P54726	-3.4624	4	29.2	39.706	1.75152	-1.79177	23.1402	23.1496	22.5191	22.345	22.8907	20.1562	19.8218	20.2839	22.6584	22.1655
Myosin regulatory light chain 2, atrial isoform	Myl7	Q9QVP4	-3.55479	8	69.7	19.45	4.115	-1.82977	25.1793	24.6884	24.7012	24.4939	25.2314	23.5093	23.431	22.4601	22.7464	22.9988
NADH dehydrogenase [ubiquinone] 1 alpha subcomplex subunit 13	Ndufa13	Q9ERS2	-3.94426	14	72.2	16.859	8.94794	-1.97976	27.5311	27.5025	27.4179	27.4468	27.5657	25.5309	25.6145	25.5118	25.3009	25.6072
NADH dehydrogenase [ubiquinone] 1 alpha subcomplex subunit 8	Ndufa8	Q9DCJ5	-3.97358	10	70.3	19.992	7.31779	-1.99044	28.193	28.3763	28.2797	28.658	28.5247	26.4153	26.4857	26.2275	26.377	26.5739
NADH dehydrogenase [ubiquinone] iron-sulfur protein 7, mitochondrial	Ndufs7	Q9DC70	-4.14974	9	41.5	24.683	7.33468	-2.05302	26.6855	26.4333	26.441	26.3379	26.4218	24.6899	24.4251	24.1936	24.2696	24.4761
NADH dehydrogenase [ubiquinone] iron-sulfur protein 8, mitochondrial	Ndufs8	Q8K3J1	-4.37985	10	45.8	24.038	5.82072	-2.13088	26.7209	26.9997	26.994	27.5026	27.4643	24.9168	25.0635	24.7512	25.0941	25.2016
NADH dehydrogenase [ubiquinone] 1 alpha subcomplex subunit 5	Ndufa5	Q9CPP6	-4.38279	10	70.7	13.36	8.21743	-2.13185	26.8437	27.0426	26.8622	27.2585	27.0542	24.7677	24.9342	24.9007	24.8319	24.9674
NADH dehydrogenase [ubiquinone] iron-sulfur protein 2, mitochondrial	Ndufs2	Q91WD5	-4.47714	29	77.8	52.625	8.4493	-2.16258	29.0415	29.1451	29.1824	29.4209	29.2743	27.17	27.1025	26.8931	27.0095	27.0762
NADH dehydrogenase [ubiquinone] flavoprotein 2, mitochondrial	Ndufv2	Q9D6J6	-4.60946	10	46	27.285	7.67085	-2.2046	27.9347	28.0812	28.0431	28.4265	28.2339	25.7978	26.0644	25.8177	26.0218	25.9947
NADH dehydrogenase [ubiquinone] 1 beta subcomplex subunit 10	Ndufb10	Q9DCS9	-4.61987	11	60.2	21.024	8.20066	-2.20785	27.593	27.6324	27.6332	28.0211	27.8298	25.496	25.6504	25.4988	25.5513	25.4737
NADH dehydrogenase [ubiquinone] iron-sulfur protein 3, mitochondrial	Ndufs3	Q9DCT2	-4.74266	19	53.2	30.149	8.25615	-2.2457	28.853	28.9913	28.9269	29.2761	29.0233	26.689	26.9252	26.6532	26.7406	26.8341
NADH dehydrogenase [ubiquinone] 1 beta subcomplex subunit 11, mitochondrial	Ndufb11	O09111	-4.84892	5	46.4	17.444	9.02983	-2.27766	25.5769	25.707	25.6551	25.7041	25.6767	23.5146	23.3703	23.1372	23.44	23.4694
NADH-ubiquinone oxidoreductase 75 kDa subunit, mitochondrial	Ndufs1	Q91VD9	-5.66046	45	76.1	79.776	8.2423	-2.50092	29.8559	29.9739	29.9534	30.2966	30.207	27.6706	27.548	27.4018	27.4974	27.6643
NADH dehydrogenase [ubiquinone] 1 alpha subcomplex subunit 2	Ndufa2	Q9CQ75	-5.73115	6	55.6	10.916	8.19906	-2.51883	26.4374	26.2319	26.3212	26.5282	26.6431	24.0556	24.0477	23.9446	23.7086	23.8111
NADH dehydrogenase [ubiquinone] flavoprotein 1, mitochondrial	Ndufv1	Q91YT0	-5.76078	28	70.7	50.834	7.51516	-2.52626	28.6858	28.7203	28.8116	29.2135	29.0856	26.467	26.4458	26.1984	26.2588	26.5156
Protein S100-A9	S100a9	P31725	-5.76189	2	23	13.049	1.81796	-2.52654	23.7221	22.7568	22.616	22.9866	22.8875	20.8729	18.802	22.4432	18.4278	21.7902
NADH dehydrogenase [ubiquinone] iron-sulfur protein 6, mitochondrial	Ndufs6	P52503	-5.91337	9	65.5	13.02	8.46977	-2.56398	27.7923	27.8886	27.7243	28.0009	27.9985	25.4844	25.3722	25.0416	25.288	25.3987
NADH dehydrogenase [ubiquinone] iron-sulfur protein 5	Ndufs5	Q99LY9	-5.93582	7	65.1	12.648	7.27084	-2.56945	26.8226	27.1109	27.1732	27.4929	27.3597	24.7705	24.8002	24.528	24.4699	24.5434
NADH dehydrogenase [ubiquinone] 1 alpha subcomplex subunit 3	Ndufa3	Q9CQ91	-5.95111	5	85.7	9.3308	1.33365	-2.57316	25.8471	26.6123	26.4994	27.2321	26.9526	24.6618	25.2679	25.1528	19.8132	25.382
NADH dehydrogenase [ubiquinone] 1 beta subcomplex subunit 3	Ndufb3	Q9CQZ6	-6.00649	5	42.3	11.692	8.90499	-2.58652	26.2987	26.4793	26.3768	26.515	26.6263	23.941	23.9414	23.6992	23.76	24.0217
NADH dehydrogenase [ubiquinone] 1 alpha subcomplex subunit 6	Ndufa6	Q9CQZ5	-6.09697	7	52.7	15.283	7.60106	-2.60809	26.931	27.1242	27.1105	27.4139	27.393	24.615	24.79	24.3475	24.4629	24.7168
NADH dehydrogenase [ubiquinone] 1 alpha subcomplex subunit 10, mitochondrial	Ndufa10	Q99LC3	-6.20483	24	72.7	40.603	6.30525	-2.63339	28.5573	28.9078	28.9595	29.4459	29.2864	26.4099	26.3108	26.1969	26.325	26.7474
NADH dehydrogenase [ubiquinone] 1 beta subcomplex subunit 9	Ndufb9	Q9CQJ8	-6.29832	13	76	21.984	7.06383	-2.65497	27.203	27.5337	27.6206	27.9617	27.8564	25.0915	25.0633	24.8705	24.7979	25.0774
NADH dehydrogenase [ubiquinone] 1 alpha subcomplex subunit 9, mitochondrial	Ndufa9	Q9DC69	-6.51766	23	70.8	42.525	8.6881	-2.70435	28.2974	28.3678	28.3415	28.7254	28.457	25.8862	25.7362	25.6683	25.5811	25.7955
NADH dehydrogenase [ubiquinone] 1 beta subcomplex subunit 4	Ndufb4	Q9CQC7	-6.5476	8	54.3	15.081	7.99395	-2.71097	27.2825	27.4818	27.3955	27.7188	27.6144	24.8776	24.9503	24.5285	24.6549	24.9267
NADH dehydrogenase [ubiquinone] flavoprotein 3, mitochondrial	Ndufv3	Q8BK30	-6.55186	3	46.2	11.813	4.65278	-2.7119	27.2904	26.1806	27.1194	27.4586	26.1837	23.9703	24.2363	23.7599	24.1231	24.5836
NADH dehydrogenase [ubiquinone] 1 alpha subcomplex subunit 12	Ndufa12	Q7TMF3	-6.58314	14	89	17.086	9.55806	-2.71878	27.5551	27.6182	27.6431	27.5452	27.7414	24.9653	25.0245	24.6844	24.8374	24.9975
NADH dehydrogenase [ubiquinone] 1 beta subcomplex subunit 8, mitochondrial	Ndufb8	Q9D6J5	-6.8376	7	49.5	21.876	8.42648	-2.77349	27.2411	27.3926	27.4111	27.6096	27.6453	24.823	24.7864	24.4553	24.5931	24.7743
Monocarboxylate transporter 1	Slc16a1	P53986	-7.00436	2	4.5	53.267	2.29776	-2.80825	23.0907	23.0255	22.8896	22.3575	22.7807	22.7102	19.4078	20.2691	19.0275	18.6882
NADH dehydrogenase [ubiquinone] 1 beta subcomplex subunit 5, mitochondrial	Ndufb5	Q9CQH3	-7.08079	8	33.3	21.71	6.99583	-2.82391	27.3806	27.6453	27.4032	27.0323	26.9536	24.3684	24.6968	24.1525	24.4909	24.5868
NADH dehydrogenase [ubiquinone] 1 subunit C2	Ndufc2	Q9CQ54	-7.29141	9	56.7	14.164	8.85568	-2.8662	26.229	26.5055	26.3169	26.5033	26.4876	23.5682	23.6086	23.318	23.4574	23.7591
NADH-ubiquinone oxidoreductase chain 5	Mtnd5	P03921	-9.27231	6	17.5	68.474	5.21956	-3.21293	25.1537	25.6503	26.1261	26.5038	26.4983	22.6972	22.6814	22.5952	22.4871	23.4066
NADH dehydrogenase [ubiquinone] 1 beta subcomplex subunit 7	Ndufb7	Q9CR61	-9.86371	6	61.3	16.331	7.0559	-3.30213	25.4407	26.0484	26.3644	26.0348	26.1954	22.8404	22.7027	22.3935	22.9539	22.6823
NADH dehydrogenase [ubiquinone] 1 alpha subcomplex subunit 7	Ndufa7	Q9Z1P6	-10.1024	11	73.5	12.575	5.99198	-3.33663	25.7185	26.2055	26.1156	26.5112	26.542	22.8342	22.6924	22.5915	22.6167	23.675
NADH-ubiquinone oxidoreductase chain 4	Mtnd4	P03911	-11.2276	6	16.8	51.881	9.53995	-3.48898	25.0846	25.3124	25.3975	25.5944	25.3501	21.9416	21.8513	21.7673	21.755	21.9789
NADH dehydrogenase [ubiquinone] 1 beta subcomplex subunit 6	Ndufb6	Q3UIU2	-11.5541	7	69.5	15.515	6.01212	-3.53033	25.3244	26.2602	25.8793	25.2734	25.0839	21.7598	21.7079	22.4818	22.2804	21.9397
NADH dehydrogenase [ubiquinone] iron-sulfur protein 4, mitochondrial	Ndufs4	Q9CXZ1	-12.622	9	51.4	19.784	7.31412	-3.65787	27.4364	27.1373	27.4016	27.9199	27.2863	23.9581	24.1716	23.7614	23.4269	23.5741
NADH-ubiquinone oxidoreductase chain 1	Mtnd1	P03888	-12.9475	6	15.1	36.059	2.44985	-3.69461	25.3365	24.6492	25.0647	24.7816	25.1437	23.5273	20.1606	19.1512	20.303	23.3605
NADH dehydrogenase [ubiquinone] 1 beta subcomplex subunit 2, mitochondrial	Ndufb2	Q9CPU2	-19.7357	2	40	11.967	4.67547	-4.30274	25.1614	24.9809	24.6666	25.0569	24.8843	20.7066	20.0258	19.2766	21.1349	22.0925

## Sheet: Ox phos proteins
3-month Ox phos									WT			ECSIT
Protein name	Accession number	Gene name	Fold change	Unique peptides	Sequence coverage [%]	Mol. weight [kDa]	-Log Student's T-test p-value Hu_WT	Student's T-test Difference Hu_WT	LFQ intensity WT_1	LFQ intensity WT_2	LFQ intensity WT_3	LFQ intensity Hu_1	LFQ intensity Hu_2	LFQ intensity Hu_3
Cytochrome c oxidase subunit 7A2, mitochondrial	P48771	Cox7a2	2.53252	3	56.6	9.2908	1.61527	1.34057	26.0138	25.404	25.6264	27.5947	27.0383	26.4329
ATP synthase subunit e, mitochondrial	Q06185	Atp5i	1.83213	9	78.9	8.2355	3.67887	0.873523	27.499	27.3169	27.3217	28.3031	28.261	28.194
Cytochrome b-c1 complex subunit 9	Q8R1I1	Uqcr10 (QCR9)	1.55817	4	50	7.4454	2.49296	0.639855	26.6168	26.4571	26.4266	27.2411	26.9768	27.2022
ATP synthase subunit b, mitochondrial	Q9CQQ7	Atp5f1	1.51347	19	59.4	28.948	4.11188	0.597859	28.671	28.6698	28.7009	29.268	29.2244	29.3428
NADH dehydrogenase [ubiquinone] iron-sulfur protein 7, mitochondrial	Q9DC70	Ndufs7	-3.58827	6	18.8	24.683	2.54998	-1.84329	25.4939	25.4729	25.5326	24.1362	23.1626	23.6707
NADH dehydrogenase [ubiquinone] iron-sulfur protein 4, mitochondrial	Q9CXZ1	Ndufs4	-4.81374	8	46.3	19.784	2.23782	-2.26716	26.9127	26.5568	26.8151	25.3069	24.1556	24.0206
NADH dehydrogenase [ubiquinone] 1 beta subcomplex subunit 1	P0DN34	Ndufb1	-4.93687	5	86	6.954	2.58669	-2.3036	25.884	25.163	25.7762	22.8145	23.7045	23.3934
NADH dehydrogenase [ubiquinone] flavoprotein 2, mitochondrial	Q9D6J6	Ndufv2	-5.07335	10	45.6	27.285	3.38911	-2.34294	27.907	27.5845	27.5079	25.6412	25.0263	25.3031
NADH dehydrogenase [ubiquinone] iron-sulfur protein 2, mitochondrial	Q91WD5	Ndufs2	-5.16368	27	71.7	52.625	3.70216	-2.3684	28.3808	28.3328	28.3577	26.3496	25.7878	25.8286
NADH dehydrogenase [ubiquinone] iron-sulfur protein 3, mitochondrial	Q9DCT2	Ndufs3	-5.41512	15	52.5	30.149	4.34879	-2.43699	28.3968	28.2571	28.4862	26.1591	25.8631	25.8069
NADH-ubiquinone oxidoreductase 75 kDa subunit, mitochondrial	Q91VD9	Ndufs1	-5.7148	37	56.5	79.776	5.03013	-2.5147	29.5919	29.4514	29.515	27.1152	26.8513	27.0477
NADH dehydrogenase [ubiquinone] iron-sulfur protein 8, mitochondrial	Q8K3J1	Ndufs8	-5.99811	8	33	24.038	3.31028	-2.58451	27.7063	27.3551	27.5144	25.3941	24.6746	24.7535
NADH dehydrogenase [ubiquinone] 1 alpha subcomplex subunit 13	Q9ERS2	Ndufa13	-6.13237	13	79.2	16.859	4.68185	-2.61645	27.2568	27.5638	27.4896	24.8138	24.7105	24.9367
NADH dehydrogenase [ubiquinone] 1 alpha subcomplex subunit 9, mitochondrial	Q9DC69	Ndufa9	-6.36373	26	69.5	42.525	3.87011	-2.66987	28.2718	28.1834	28.5145	25.589	25.42	25.9511
NADH dehydrogenase [ubiquinone] 1 beta subcomplex subunit 7	Q9CR61	Ndufb7	-6.52634	5	45.3	16.331	1.3385	-2.70627	22.9165	23.7887	23.2561	19.9819	19.4502	22.4103
NADH dehydrogenase [ubiquinone] flavoprotein 1, mitochondrial	Q91YT0	Ndufv1	-6.54555	17	38.8	50.834	3.79655	-2.71051	28.1738	28.046	28.2035	25.6796	25.0567	25.5555
NADH dehydrogenase [ubiquinone] iron-sulfur protein 6, mitochondrial	P52503	Ndufs6	-6.66762	8	55.2	13.02	3.67497	-2.73717	27.1372	26.5701	27.058	23.9494	24.285	24.3194
NADH dehydrogenase [ubiquinone] 1 beta subcomplex subunit 4	Q9CQC7	Ndufb4	-6.91222	8	63.6	15.081	2.78346	-2.78915	27.187	25.968	26.8326	24.0189	23.7921	23.8091
NADH dehydrogenase [ubiquinone] 1 alpha subcomplex subunit 10, mitochondrial	Q99LC3	Ndufa10	-8.05942	19	57.7	40.603	4.11034	-3.01068	29.4834	29.4196	29.3468	26.5363	26.6263	26.0552
NADH dehydrogenase [ubiquinone] 1 beta subcomplex subunit 10	Q9DCS9	Ndufb10	-9.43196	9	46.6	21.024	3.38781	-3.23756	27.8788	27.4129	27.8059	24.8384	24.5861	23.9605
NADH dehydrogenase [ubiquinone] 1 subunit C2	Q9CQ54	Ndufc2	-11.553	8	41.7	14.164	1.62977	-3.53019	25.3914	25.9793	25.5641	20.2418	22.5849	23.5175
NADH dehydrogenase [ubiquinone] 1 beta subcomplex subunit 3	Q9CQZ6	Ndufb3	-11.9025	5	42.3	11.692	1.58474	-3.57319	25.7488	25.7546	25.6473	23.547	22.7591	20.125
NADH dehydrogenase [ubiquinone] 1 alpha subcomplex subunit 12	Q7TMF3	Ndufa12	-13.4731	13	75.9	17.086	3.43692	-3.75201	27.1388	26.5848	27.0579	23.3765	23.5419	22.607
NADH dehydrogenase [ubiquinone] 1 alpha subcomplex subunit 2	Q9CQ75	Ndufa2	-14.108	5	41.4	10.916	1.43974	-3.81845	25.6193	25.8411	25.4989	23.1075	23.0191	19.3774
NADH dehydrogenase [ubiquinone] flavoprotein 3, mitochondrial	Q8BK30	Ndufv3	-20.1641	4	46.2	11.813	1.34213	-4.33372	26.4451	25.1958	25.9983	21.1993	24.2395	19.1992
NADH dehydrogenase [ubiquinone] 1 beta subcomplex subunit 11, mitochondrial	O09111	Ndufb11	-20.4606	6	46.4	17.444	2.27188	-4.35478	25.5374	25.6719	25.4914	20.0815	22.735	20.8199
NADH dehydrogenase [ubiquinone] 1 alpha subcomplex subunit 11	Q9D8B4	Ndufa11	-21.7254	2	9.9	14.982	3.70817	-4.44131	23.047	23.1752	23.6222	19.1954	19.0611	18.2641
NADH dehydrogenase [ubiquinone] 1 beta subcomplex subunit 8, mitochondrial	Q9D6J5	Ndufb8	-21.8928	7	49.5	21.876	1.75851	-4.45238	27.0801	27.2897	27.091	20.456	24.1422	23.5054
NADH dehydrogenase [ubiquinone] 1 alpha subcomplex subunit 7	Q9Z1P6	Ndufa7	-22.7948	14	73.5	12.575	2.61627	-4.51063	25.5556	25.4272	25.6988	20.0447	22.2852	20.8198
NADH-ubiquinone oxidoreductase chain 5	P03921	Mtnd5 (ND5)	-23.9601	4	11.5	68.474	1.95556	-4.58256	25.4989	25.5878	26.3937	19.2867	22.4138	22.0322
NADH-ubiquinone oxidoreductase chain 1	P03888	Mtnd1 (ND1)	-29.209	5	14.5	36.059	3.0485	-4.86834	24.0423	23.9591	24.3736	20.1417	18.2952	19.333
NADH-ubiquinone oxidoreductase chain 4	P03911	Mtnd4 (ND4)	-32.6154	7	20	51.881	1.84225	-5.02748	26.37	25.7477	26.3375	21.3422	23.0808	18.9498
NADH dehydrogenase [ubiquinone] iron-sulfur protein 5;NADH dehydrogenase [ubiquinone] iron-sulfur protein 5, N-terminally processed	Q99LY9	Ndufs5	-35.0087	6	51.9	12.648	1.90169	-5.12964	25.8412	25.0647	25.546	18.9591	22.6751	19.4287
NADH dehydrogenase [ubiquinone] 1 beta subcomplex subunit 5, mitochondrial	Q9CQH3	Ndufb5	-62.6536	10	33.3	21.71	3.38878	-5.96933	25.1452	25.8005	25.4944	20.3632	19.5889	18.5801
NADH dehydrogenase [ubiquinone] 1 beta subcomplex subunit 6	Q3UIU2	Ndufb6	-89.9908	7	67.2	15.515	3.25728	-6.49171	25.6622	25.6144	25.4227	19.5049	17.8113	19.9079
10-month Ox phos									WT					ECSIT
Protein name	Gene name	Accession number	Fold change	Unique peptides	Sequence coverage [%]	Mol. weight [kDa]	-Log Student's T-test p-value	Student's T-test Difference	LFQ intensity WT_1	LFQ intensity WT_2	LFQ intensity WT_3	LFQ intensity WT_4	LFQ intensity WT_5	LFQ intensity Hu_1	LFQ intensity Hu_2	LFQ intensity Hu_3	LFQ intensity Hu_4	LFQ intensity Hu_5
ATP synthase mitochondrial F1 complex assembly factor 2	Atpaf2	Q91YY4	2.66805	5	32.2	33.289	2.37874	1.41578	22.114	21.1925	22.2709	22.2905	20.4995	23.087	23.151	23.1427	23.0707	22.9949
Cytochrome c oxidase subunit 7A-related protein, mitochondrial	Cox7a2l	Q61387	2.47749	3	47.7	12.399	1.44858	1.30888	21.9137	19.6568	22.1104	22.0915	22.3178	22.5623	23.0063	23.3707	22.5828	23.1125
Cytochrome c oxidase subunit 6A2, mitochondrial	Cox6a2	P43023	1.78596	3	80.4	10.749	2.401	0.836702	26.0213	26.9509	27.0891	26.7135	26.849	27.2987	27.8926	27.5398	27.5049	27.5713
Cytochrome c oxidase subunit NDUFA4	Ndufa4	Q62425	1.75247	7	78	9.3267	4.61843	0.809394	29.6497	30.0032	29.8563	29.5547	29.7346	30.4416	30.6842	30.6893	30.4981	30.5322
ATP synthase F(0) complex subunit B1, mitochondrial	Atp5f1	Q9CQQ7	1.6704	17	56.2	28.948	5.04057	0.740197	29.39	29.7573	29.697	29.6547	29.616	30.3178	30.4498	30.3894	30.4302	30.2288
ATP synthase subunit delta, mitochondrial	Atp5d	Q9D3D9	1.61246	5	53	17.6	3.21376	0.689267	26.7919	26.9719	27.0133	26.5387	26.7264	27.5297	27.7085	27.5144	27.5829	27.153
ATP synthase subunit d, mitochondrial	Atp5h	Q9DCX2	1.61112	18	89.4	18.749	2.55567	0.688066	29.7335	30.2771	30.3391	30.62	30.551	30.8798	31.0846	30.9044	31.037	31.0551
ATP synthase subunit e, mitochondrial	Atp5i	Q06185	1.60634	9	81.7	8.2355	3.8798	0.683775	28.1703	28.4516	28.3578	28.6098	28.6515	28.9597	29.2139	29.1486	29.2298	29.1079
Cytochrome b-c1 complex subunit 10	Uqcr11 (QCR10)	Q9CPX8	1.60518	2	64.3	6.5386	1.97177	0.682734	21.835	22.2172	22.4652	22.5823	22.3654	23.2778	23.0297	23.0793	22.3551	23.1367
Cytochrome c oxidase subunit 6C	Cox6c	Q9CPQ1	1.59622	9	55.3	8.4689	2.82813	0.67466	28.3294	28.91	28.8474	28.9783	28.9629	29.2842	29.6516	29.6373	29.3368	29.4914
Cytochrome c oxidase subunit 5B, mitochondrial	Cox5b	P19536	1.56506	9	67.2	13.813	2.32687	0.646216	28.0015	28.4658	28.4494	28.7399	28.8717	29.0387	29.3768	29.0577	29.0086	29.2777
Cytochrome b-c1 complex subunit 7	Uqcrb (QCR7)	Q9D855	1.55903	13	65.8	13.527	4.10324	0.640647	29.0083	29.2533	29.2327	29.4714	29.4114	29.8184	30.02	29.9278	29.8982	29.916
ATP synthase subunit beta, mitochondrial	Atp5b	P56480	1.54953	41	83.2	56.3	4.02907	0.631834	34.1444	34.2978	34.3665	34.5999	34.5271	34.9043	35.064	34.9883	35.0938	35.0446
Cytochrome b-c1 complex subunit 6, mitochondrial	Uqcrh (QCR6)	P99028	1.54117	5	58.4	10.435	2.45331	0.624027	25.4827	25.9405	25.921	26.1008	26.1744	26.4838	26.6764	26.2349	26.5522	26.7922
Cytochrome c oxidase subunit 7C, mitochondrial	Cox7c	P17665	1.53901	3	50.8	7.3325	3.04931	0.622005	27.3161	27.3988	26.9555	27.275	27.1878	28.0133	27.7284	28.1308	27.7307	27.64
Cytochrome c oxidase subunit 6A1, mitochondrial	Cox6a1	P43024	1.53253	3	35.1	12.352	2.90081	0.615915	24.2427	24.0236	24.2557	24.4471	24.1809	24.6182	24.7865	24.8556	24.7254	25.2438
ATP synthase subunit alpha, mitochondrial	Atp5a1	Q03265	1.52692	51	72.3	59.752	5.71668	0.61062	33.6003	33.6415	33.6242	33.7777	33.7322	34.2001	34.2844	34.2819	34.42	34.2426
Cytochrome c oxidase subunit 6B1	Cox6b1	P56391	1.5227	8	72.1	10.071	2.71986	0.606632	28.8568	29.1085	29.2496	29.5538	29.4528	29.6871	29.9	29.7866	29.929	29.9519
NADH dehydrogenase [ubiquinone] 1 alpha subcomplex subunit 11	Ndufa11	Q9D8B4	-3.37578	8	54.6	14.982	4.59957	-1.75522	26.0813	26.7442	26.9337	27.1694	27.0529	24.9865	25.1553	24.81	25.0781	25.1755
NADH dehydrogenase [ubiquinone] 1 alpha subcomplex subunit 13	Ndufa13	Q9ERS2	-3.94426	14	72.2	16.859	8.94794	-1.97976	27.5311	27.5025	27.4179	27.4468	27.5657	25.5309	25.6145	25.5118	25.3009	25.6072
NADH dehydrogenase [ubiquinone] 1 alpha subcomplex subunit 8	Ndufa8	Q9DCJ5	-3.97358	10	70.3	19.992	7.31779	-1.99044	28.193	28.3763	28.2797	28.658	28.5247	26.4153	26.4857	26.2275	26.377	26.5739
NADH dehydrogenase [ubiquinone] iron-sulfur protein 7, mitochondrial	Ndufs7	Q9DC70	-4.14974	9	41.5	24.683	7.33468	-2.05302	26.6855	26.4333	26.441	26.3379	26.4218	24.6899	24.4251	24.1936	24.2696	24.4761
NADH dehydrogenase [ubiquinone] iron-sulfur protein 8, mitochondrial	Ndufs8	Q8K3J1	-4.37985	10	45.8	24.038	5.82072	-2.13088	26.7209	26.9997	26.994	27.5026	27.4643	24.9168	25.0635	24.7512	25.0941	25.2016
NADH dehydrogenase [ubiquinone] 1 alpha subcomplex subunit 5	Ndufa5	Q9CPP6	-4.38279	10	70.7	13.36	8.21743	-2.13185	26.8437	27.0426	26.8622	27.2585	27.0542	24.7677	24.9342	24.9007	24.8319	24.9674
NADH dehydrogenase [ubiquinone] iron-sulfur protein 2, mitochondrial	Ndufs2	Q91WD5	-4.47714	29	77.8	52.625	8.4493	-2.16258	29.0415	29.1451	29.1824	29.4209	29.2743	27.17	27.1025	26.8931	27.0095	27.0762
NADH dehydrogenase [ubiquinone] flavoprotein 2, mitochondrial	Ndufv2	Q9D6J6	-4.60946	10	46	27.285	7.67085	-2.2046	27.9347	28.0812	28.0431	28.4265	28.2339	25.7978	26.0644	25.8177	26.0218	25.9947
NADH dehydrogenase [ubiquinone] 1 beta subcomplex subunit 10	Ndufb10	Q9DCS9	-4.61987	11	60.2	21.024	8.20066	-2.20785	27.593	27.6324	27.6332	28.0211	27.8298	25.496	25.6504	25.4988	25.5513	25.4737
NADH dehydrogenase [ubiquinone] iron-sulfur protein 3, mitochondrial	Ndufs3	Q9DCT2	-4.74266	19	53.2	30.149	8.25615	-2.2457	28.853	28.9913	28.9269	29.2761	29.0233	26.689	26.9252	26.6532	26.7406	26.8341
NADH dehydrogenase [ubiquinone] 1 beta subcomplex subunit 11, mitochondrial	Ndufb11	O09111	-4.84892	5	46.4	17.444	9.02983	-2.27766	25.5769	25.707	25.6551	25.7041	25.6767	23.5146	23.3703	23.1372	23.44	23.4694
NADH-ubiquinone oxidoreductase 75 kDa subunit, mitochondrial	Ndufs1	Q91VD9	-5.66046	45	76.1	79.776	8.2423	-2.50092	29.8559	29.9739	29.9534	30.2966	30.207	27.6706	27.548	27.4018	27.4974	27.6643
NADH dehydrogenase [ubiquinone] 1 alpha subcomplex subunit 2	Ndufa2	Q9CQ75	-5.73115	6	55.6	10.916	8.19906	-2.51883	26.4374	26.2319	26.3212	26.5282	26.6431	24.0556	24.0477	23.9446	23.7086	23.8111
NADH dehydrogenase [ubiquinone] flavoprotein 1, mitochondrial	Ndufv1	Q91YT0	-5.76078	28	70.7	50.834	7.51516	-2.52626	28.6858	28.7203	28.8116	29.2135	29.0856	26.467	26.4458	26.1984	26.2588	26.5156
NADH dehydrogenase [ubiquinone] iron-sulfur protein 6, mitochondrial	Ndufs6	P52503	-5.91337	9	65.5	13.02	8.46977	-2.56398	27.7923	27.8886	27.7243	28.0009	27.9985	25.4844	25.3722	25.0416	25.288	25.3987
NADH dehydrogenase [ubiquinone] iron-sulfur protein 5	Ndufs5	Q99LY9	-5.93582	7	65.1	12.648	7.27084	-2.56945	26.8226	27.1109	27.1732	27.4929	27.3597	24.7705	24.8002	24.528	24.4699	24.5434
NADH dehydrogenase [ubiquinone] 1 alpha subcomplex subunit 3	Ndufa3	Q9CQ91	-5.95111	5	85.7	9.3308	1.33365	-2.57316	25.8471	26.6123	26.4994	27.2321	26.9526	24.6618	25.2679	25.1528	19.8132	25.382
NADH dehydrogenase [ubiquinone] 1 beta subcomplex subunit 3	Ndufb3	Q9CQZ6	-6.00649	5	42.3	11.692	8.90499	-2.58652	26.2987	26.4793	26.3768	26.515	26.6263	23.941	23.9414	23.6992	23.76	24.0217
NADH dehydrogenase [ubiquinone] 1 alpha subcomplex subunit 6	Ndufa6	Q9CQZ5	-6.09697	7	52.7	15.283	7.60106	-2.60809	26.931	27.1242	27.1105	27.4139	27.393	24.615	24.79	24.3475	24.4629	24.7168
NADH dehydrogenase [ubiquinone] 1 alpha subcomplex subunit 10, mitochondrial	Ndufa10	Q99LC3	-6.20483	24	72.7	40.603	6.30525	-2.63339	28.5573	28.9078	28.9595	29.4459	29.2864	26.4099	26.3108	26.1969	26.325	26.7474
NADH dehydrogenase [ubiquinone] 1 beta subcomplex subunit 9	Ndufb9	Q9CQJ8	-6.29832	13	76	21.984	7.06383	-2.65497	27.203	27.5337	27.6206	27.9617	27.8564	25.0915	25.0633	24.8705	24.7979	25.0774
NADH dehydrogenase [ubiquinone] 1 alpha subcomplex subunit 9, mitochondrial	Ndufa9	Q9DC69	-6.51766	23	70.8	42.525	8.6881	-2.70435	28.2974	28.3678	28.3415	28.7254	28.457	25.8862	25.7362	25.6683	25.5811	25.7955
NADH dehydrogenase [ubiquinone] 1 beta subcomplex subunit 4	Ndufb4	Q9CQC7	-6.5476	8	54.3	15.081	7.99395	-2.71097	27.2825	27.4818	27.3955	27.7188	27.6144	24.8776	24.9503	24.5285	24.6549	24.9267
NADH dehydrogenase [ubiquinone] flavoprotein 3, mitochondrial	Ndufv3	Q8BK30	-6.55186	3	46.2	11.813	4.65278	-2.7119	27.2904	26.1806	27.1194	27.4586	26.1837	23.9703	24.2363	23.7599	24.1231	24.5836
NADH dehydrogenase [ubiquinone] 1 alpha subcomplex subunit 12	Ndufa12	Q7TMF3	-6.58314	14	89	17.086	9.55806	-2.71878	27.5551	27.6182	27.6431	27.5452	27.7414	24.9653	25.0245	24.6844	24.8374	24.9975
NADH dehydrogenase [ubiquinone] 1 beta subcomplex subunit 8, mitochondrial	Ndufb8	Q9D6J5	-6.8376	7	49.5	21.876	8.42648	-2.77349	27.2411	27.3926	27.4111	27.6096	27.6453	24.823	24.7864	24.4553	24.5931	24.7743
NADH dehydrogenase [ubiquinone] 1 beta subcomplex subunit 5, mitochondrial	Ndufb5	Q9CQH3	-7.08079	8	33.3	21.71	6.99583	-2.82391	27.3806	27.6453	27.4032	27.0323	26.9536	24.3684	24.6968	24.1525	24.4909	24.5868
NADH dehydrogenase [ubiquinone] 1 subunit C2	Ndufc2	Q9CQ54	-7.29141	9	56.7	14.164	8.85568	-2.8662	26.229	26.5055	26.3169	26.5033	26.4876	23.5682	23.6086	23.318	23.4574	23.7591
NADH-ubiquinone oxidoreductase chain 5	Mtnd5	P03921	-9.27231	6	17.5	68.474	5.21956	-3.21293	25.1537	25.6503	26.1261	26.5038	26.4983	22.6972	22.6814	22.5952	22.4871	23.4066
NADH dehydrogenase [ubiquinone] 1 beta subcomplex subunit 7	Ndufb7	Q9CR61	-9.86371	6	61.3	16.331	7.0559	-3.30213	25.4407	26.0484	26.3644	26.0348	26.1954	22.8404	22.7027	22.3935	22.9539	22.6823
NADH dehydrogenase [ubiquinone] 1 alpha subcomplex subunit 7	Ndufa7	Q9Z1P6	-10.1024	11	73.5	12.575	5.99198	-3.33663	25.7185	26.2055	26.1156	26.5112	26.542	22.8342	22.6924	22.5915	22.6167	23.675
NADH-ubiquinone oxidoreductase chain 4	Mtnd4	P03911	-11.2276	6	16.8	51.881	9.53995	-3.48898	25.0846	25.3124	25.3975	25.5944	25.3501	21.9416	21.8513	21.7673	21.755	21.9789
NADH dehydrogenase [ubiquinone] 1 beta subcomplex subunit 6	Ndufb6	Q3UIU2	-11.5541	7	69.5	15.515	6.01212	-3.53033	25.3244	26.2602	25.8793	25.2734	25.0839	21.7598	21.7079	22.4818	22.2804	21.9397
NADH dehydrogenase [ubiquinone] iron-sulfur protein 4, mitochondrial	Ndufs4	Q9CXZ1	-12.622	9	51.4	19.784	7.31412	-3.65787	27.4364	27.1373	27.4016	27.9199	27.2863	23.9581	24.1716	23.7614	23.4269	23.5741
NADH-ubiquinone oxidoreductase chain 1	Mtnd1	P03888	-12.9475	6	15.1	36.059	2.44985	-3.69461	25.3365	24.6492	25.0647	24.7816	25.1437	23.5273	20.1606	19.1512	20.303	23.3605
NADH dehydrogenase [ubiquinone] 1 beta subcomplex subunit 2, mitochondrial	Ndufb2	Q9CPU2	-19.7357	2	40	11.967	4.67547	-4.30274	25.1614	24.9809	24.6666	25.0569	24.8843	20.7066	20.0258	19.2766	21.1349	22.0925
